# Supplementary material for: Surveillance of Enterococcus spp. reveals distinct species and antimicrobial resistance diversity across a One-Health continuum
Source: Sci Rep. 2020 Mar 3;10:3937. doi: 10.1038/s41598-020-61002-5 (PMC7054549; doi:10.1038/s41598-020-61002-5)
Supplement: Supplementary file 2 — Supplementary information S1. [file 41598_2020_61002_MOESM2_ESM.xlsx]

## Sheet: readme
	Supplementary file 2: contains AST data for enterococci studied in the following manuscript.
	Surveillance of Enterococcus spp. reveals distinct species and antimicrobial resistance diversity across a One-Health continuum
	Rahat Zaheer1, Shaun R Cook2, Ruth Barbieri1, Noriko Goji3, Andrew Cameron1 , Aaron Petkau4, Rodrigo Ortega Polo1, Lisa Tymensen2, Courtney Stamm5, Jiming Song5, Sherry Hannon5, Tineke Jones6, Deirdre Church7,8, Calvin W Booker5, Kingsley Amoako3, Gary Van Domselaar4, Ron R Read7, Tim A McAllister1*
	1Lethbridge Research and Development Centre, Agriculture and Agri-Food Canada, 5403 1st Avenue South, Lethbridge, AB, T1J 4P4, Canada
	2Alberta Agriculture and Forestry, 100, 5401 1st Avenue South, Lethbridge, AB, T1J 4V6, Canada
	3Canadian Food Inspection Agency, National Center for Animal Disease, Lethbridge Laboratory, Township Rd 9-1, Lethbridge, AB, T1J3Z4, Canada
	4National Microbiology Laboratory, Public Health Agency of Canada, 1015 Arlington Street, Winnipeg, MB, R3E 3R2, Canada
	5Feedlot Health Management Services, Okotoks, AB, Canada
	6Lacombe Research and Development Centre, Agriculture and Agri-Food Canada, 6000 C and E Trail
	Lacombe, AB, T4L 1W1, Canada
	7Cumming School of Medicine, University of Calgary, 3280 Hospital Drive NW, Calgary, Alberta
	8Calgary Laboratory Services (CLS), Alberta Health Services, 3535 Research Rd NW, Calgary, AB T2L 2K8 Canada.
	* Correspondence to: tim.mcallister@canada.ca
		BP = Beef processing
		FC = composit fecal sample from feedlot
		CB = water sample from feedlot-associated catch basin
		NWS = Natural Water Sources up- and down-stream of feedlots
		WW = urban wastewater
		NSS = Human clinical from non-sterile sites
		SS = Human clinical samples from sterile sites
		VRE = human clinical vancomycin resistant enterococci
		S = Susceptible
		I = Intermediate
		R = Resistant

## Sheet: AST_Enterococci
SOURCE CODE	SPECIATION	ISOLATE	ISOLATION SOURCE	LOCATION	SPECIFIC LOCATION	VNCO	TEIC	AMPI	DOXY	ERTH	NTRO	GENT	LNZD	LVFL	QUIN	STEP	TGC		Resistance count
BP	Enterococcus faecalis	BP-C138-3	Abbatoir conveyor belt	Canada: Alberta	53.9333° N, 116.5765° W	I	ND	S	S	I	S	S	S	S	R	S	S		1
BP	Enterococcus faecalis	BP-G109-2	Abbatoir Ground beef	Canada: Alberta	53.9333° N, 116.5765° W	S	ND	S	R	S	S	S	S	S	R	S	S		2
BP	Enterococcus faecalis	BP-G127E-2	Abbatoir Ground beef	Canada: Alberta	53.9333° N, 116.5765° W	S	ND	R	S	R	S	S	R	S	R	S	S		4
BP	Enterococcus faecalis	BP-G138E-2	Abbatoir Ground beef	Canada: Alberta	53.9333° N, 116.5765° W	S	ND	S	S	S	S	S	S	S	R	S	S		1
BP	Enterococcus faecalis	BP-G149-3	Abbatoir Ground beef	Canada: Alberta	53.9333° N, 116.5765° W	S	ND	S	S	I	S	S	S	S	R	S	S		1
BP	Enterococcus faecalis	BP-G42-1	Abbatoir Ground beef	Canada: Alberta	53.9333° N, 116.5765° W	S	ND	S	R	I	S	S	S	S	R	S	S		2
BP	Enterococcus faecalis	BP-G69E-3	Abbatoir Ground beef	Canada: Alberta	53.9333° N, 116.5765° W	S	ND	S	R	R	S	S	S	S	R	S	S		3
BP	Enterococcus faecalis	BP-G81-1	Abbatoir Ground beef	Canada: Alberta	53.9333° N, 116.5765° W	S	ND	R	S	R	S	S	S	S	R	S	S		3
BP	Enterococcus faecalis	BP-G85-2	Abbatoir Ground beef	Canada: Alberta	53.9333° N, 116.5765° W	S	ND	S	R	S	S	S	S	I	R	S	S		2
BP	Enterococcus faecalis	BP-H102-1	Carcass after Hide removal	Canada: Alberta	53.9333° N, 116.5765° W	S	ND	S	S	I	S	S	S	S	R	S	S		1
BP	Enterococcus faecalis	BP-H136-3	Carcass after Hide removal	Canada: Alberta	53.9333° N, 116.5765° W	S	ND	S	S	I	S	S	S	S	I	S	S		0
BP	Enterococcus faecalis	BP-H22-1	Carcass after Hide removal	Canada: Alberta	53.9333° N, 116.5765° W	S	ND	S	R	R	S	R	S	S	R	R	S		5
BP	Enterococcus faecalis	BP-H4-1	Carcass after Hide removal	Canada: Alberta	53.9333° N, 116.5765° W	S	ND	R	S	R	S	S	R	S	R	S	S		4
BP	Enterococcus faecalis	BP-H44-3	Carcass after Hide removal	Canada: Alberta	53.9333° N, 116.5765° W	S	ND	S	S	S	S	S	I	I	R	S	S		1
BP	Enterococcus faecalis	BP-H53-2	Carcass after Hide removal	Canada: Alberta	53.9333° N, 116.5765° W	S	ND	S	R	I	S	S	S	S	I	S	S		1
BP	Enterococcus faecalis	BP-H74-1	Carcass after Hide removal	Canada: Alberta	53.9333° N, 116.5765° W	S	ND	S	S	I	S	S	S	I	R	S	S		1
BP	Enterococcus faecalis	BP-H96E-2	Carcass after Hide removal	Canada: Alberta	53.9333° N, 116.5765° W	S	ND	R	R	R	S	S	R	S	R	S	S		5
BP	Enterococcus faecalis	BP-R19-2	Retail beef	Canada: Alberta	53.9333° N, 116.5765° W	S	ND	S	R	R	S	S	R	S	R	S	S		4
BP	Enterococcus faecalis	BP-R20-1	Retail beef	Canada: Alberta	53.9333° N, 116.5765° W	S	ND	S	S	S	S	S	S	S	R	S	S		1
BP	Enterococcus faecalis	BP-R26E-1	Retail beef	Canada: Alberta	53.9333° N, 116.5765° W	S	ND	R	R	R	S	S	R	S	R	S	S		5
BP	Enterococcus faecalis	BP-R29-2	Retail beef	Canada: Alberta	53.9333° N, 116.5765° W	S	ND	S	S	S	S	S	S	I	R	S	S		1
BP	Enterococcus faecalis	BP-R30-1	Retail beef	Canada: Alberta	53.9333° N, 116.5765° W	S	ND	S	S	I	S	S	S	S	R	S	S		1
BP	Enterococcus faecalis	BP-R37-3	Retail beef	Canada: Alberta	53.9333° N, 116.5765° W	S	ND	S	S	S	S	S	S	I	R	S	S		1
BP	Enterococcus faecalis	BP-R43E-1	Retail beef	Canada: Alberta	53.9333° N, 116.5765° W	S	ND	S	S	R	S	S	S	I	R	S	S		2
BP	Enterococcus faecalis	BP-R49-3	Retail beef	Canada: Alberta	53.9333° N, 116.5765° W	S	ND	S	S	I	S	S	S	S	R	S	S		1
BP	Enterococcus faecalis	BP-R50-2	Retail beef	Canada: Alberta	53.9333° N, 116.5765° W	S	ND	S	R	I	S	S	S	S	R	S	S		2
BP	Enterococcus faecalis	BP-R51-2	Retail beef	Canada: Alberta	53.9333° N, 116.5765° W	S	ND	S	S	I	S	S	S	S	S	S	S		0
BP	Enterococcus faecalis	BP-R52-1	Retail beef	Canada: Alberta	53.9333° N, 116.5765° W	S	ND	S	S	S	S	S	S	I	R	S	S		1
BP	Enterococcus faecalis	BP-R53-2	Retail beef	Canada: Alberta	53.9333° N, 116.5765° W	S	ND	S	S	R	S	S	S	S	R	S	S		2
BP	Enterococcus faecalis	BP-R5E-3	Retail beef	Canada: Alberta	53.9333° N, 116.5765° W	S	ND	S	R	R	S	S	S	S	R	S	S		3
BP	Enterococcus faecalis	BP-R7-1	Retail beef	Canada: Alberta	53.9333° N, 116.5765° W	S	ND	S	S	S	S	S	S	S	R	S	S		1
BP	Enterococcus faecalis	BP-W141-1	Carcass after final wash	Canada: Alberta	53.9333° N, 116.5765° W	S	ND	S	S	I	S	S	S	S	S	S	S		0
BP	Enterococcus faecalis	BP-W19-2	Carcass after final wash	Canada: Alberta	53.9333° N, 116.5765° W	S	ND	S	R	S	S	S	S	S	R	S	S		2
BP	Enterococcus faecalis	BP-W84-1	Carcass after final wash	Canada: Alberta	53.9333° N, 116.5765° W	S	ND	S	S	I	S	S	S	S	I	S	S		0
CB	Enterococcus faecalis	0094A	Feedlot D	Canada: Alberta	53.4941° N, 112.0539° W	S	S	S	S	I	S	S	S	S	R	S	S		1
CB	Enterococcus faecalis	0094B	Feedlot D	Canada: Alberta	53.4941° N, 112.0539° W	S	S	S	S	I	S	S	S	S	R	S	S		1
CB	Enterococcus faecalis	0094C	Feedlot D	Canada: Alberta	53.4941° N, 112.0539° W	S	S	S	S	S	S	S	S	S	R	S	S		1
CB	Enterococcus faecalis	0094D	Feedlot D	Canada: Alberta	53.4941° N, 112.0539° W	I	S	S	S	I	S	S	S	S	R	S	S		1
CB	Enterococcus faecalis	0103B	Feedlot D	Canada: Alberta	53.4941° N, 112.0539° W	I	S	S	S	I	S	S	S	S	R	S	S		1
CB	Enterococcus faecalis	0104B	Feedlot D	Canada: Alberta	53.4941° N, 112.0539° W	S	S	S	S	S	S	S	S	S	R	S	S		1
CB	Enterococcus faecalis	0104C	Feedlot D	Canada: Alberta	53.4941° N, 112.0539° W	S	S	S	S	I	S	S	S	S	R	S	S		1
CB	Enterococcus faecalis	0121I	Feedlot B	Canada: Alberta	49.9315° N, 112.6889° W	S	S	S	R	R	S	S	S	S	S	R	S		3
CB	Enterococcus faecalis	0121J	Feedlot B	Canada: Alberta	49.9315° N, 112.6889° W	S	S	S	R	R	S	S	S	S	R	S	S		3
CB	Enterococcus faecalis	0126C	Feedlot D	Canada: Alberta	53.4941° N, 112.0539° W	S	S	S	S	I	S	S	S	S	R	S	S		1
CB	Enterococcus faecalis	0140C	Feedlot D	Canada: Alberta	53.4941° N, 112.0539° W	S	S	S	S	I	S	S	S	S	R	S	S		1
CB	Enterococcus faecalis	EntR_0146	Feedlot C	Canada: Alberta	50.3494° N, 113.7750° W	S	S	S	R	R	S	S	S	S	R	S	S		3
CB	Enterococcus faecalis	EntR_0147	Feedlot C	Canada: Alberta	50.3494° N, 113.7750° W	S	S	S	R	R	S	S	S	S	R	S	S		3
CB	Enterococcus faecalis	EntR_0148	Feedlot C	Canada: Alberta	50.3494° N, 113.7750° W	S	S	S	R	R	S	S	S	S	R	S	S		3
CB	Enterococcus faecalis	EntR_0152	Feedlot C	Canada: Alberta	50.3494° N, 113.7750° W	I	S	S	I	R	S	S	S	S	R	S	S		2
CB	Enterococcus faecalis	EntR_0153	Feedlot C	Canada: Alberta	50.3494° N, 113.7750° W	S	S	S	R	R	S	S	S	S	R	S	S		3
CB	Enterococcus faecalis	Ent_0261	Feedlot A	Canada: Alberta	51.4962° N, 113.5103° W	S	S	S	I	I	S	S	S	S	R	S	S		1
CB	Enterococcus faecalis	Ent_0289	Feedlot A	Canada: Alberta	51.4962° N, 113.5103° W	I	S	S	R	S	S	S	S	S	R	S	S		2
CB	Enterococcus faecalis	SWEnt_1103	Feedlot A	Canada: Alberta	51.4962° N, 113.5103° W	S	S	S	S	I	S	S	S	S	R	S	S		1
CB	Enterococcus faecalis	SWEnt_1134	Feedlot C	Canada: Alberta	50.3494° N, 113.7750° W	S	S	S	S	I	S	S	S	S	R	S	S		1
CB	Enterococcus faecalis	SWEnt_1223	Feedlot A	Canada: Alberta	51.4962° N, 113.5103° W	I	S	S	S	I	S	S	S	I	R	S	S		1
CB	Enterococcus faecalis	SWEntR 0244	Feedlot C	Canada: Alberta	50.3494° N, 113.7750° W	S	S	S	I	R	S	S	S	S	S	S	S		1
CB	Enterococcus faecalis	SWEntR 0252	Feedlot C	Canada: Alberta	50.3494° N, 113.7750° W	S	S	S	R	R	I	S	S	S	S	S	S		2
CB	Enterococcus faecalis	SWEntR 0271	Feedlot C	Canada: Alberta	50.3494° N, 113.7750° W	S	S	S	R	R	S	S	S	S	S	S	S		2
CB	Enterococcus faecalis	SWEntR 0278	Feedlot C	Canada: Alberta	50.3494° N, 113.7750° W	S	S	S	S	R	S	S	S	I	I	S	S		1
CB	Enterococcus faecalis	SWEntR 0376	Feedlot C	Canada: Alberta	50.3494° N, 113.7750° W	S	S	S	R	R	S	S	S	S	S	S	R		3
NSS	Enterococcus faecalis	NS0004	Human clinical; CLS	Canada: Alberta	53.9333° N, 116.5765° W	S	S	S	S	I	S	S	S	S	R	S	S		1
NSS	Enterococcus faecalis	NS0020	Human clinical; CLS	Canada: Alberta	53.9333° N, 116.5765° W	S	S	S	I	R	S	S	S	S	R	S	S		2
NSS	Enterococcus faecalis	NS0047	Human clinical; CLS	Canada: Alberta	53.9333° N, 116.5765° W	S	S	S	I	R	S	R	S	R	R	S	S		4
NSS	Enterococcus faecalis	NS0053	Human clinical; CLS	Canada: Alberta	53.9333° N, 116.5765° W	S	S	S	R	R	S	S	S	S	R	S	S		3
NSS	Enterococcus faecalis	NS0057	Human clinical; CLS	Canada: Alberta	53.9333° N, 116.5765° W	S	S	S	I	R	S	R	S	R	R	S	S		4
NSS	Enterococcus faecalis	NS0062	Human clinical; CLS	Canada: Alberta	53.9333° N, 116.5765° W	S	S	S	I	I	S	S	S	S	I	S	S		0
NSS	Enterococcus faecalis	NS0077	Human clinical; CLS	Canada: Alberta	53.9333° N, 116.5765° W	S	S	S	I	I	S	S	S	S	I	S	S		0
NSS	Enterococcus faecalis	NS0079	Human clinical; CLS	Canada: Alberta	53.9333° N, 116.5765° W	S	S	S	I	R	S	S	S	R	R	R	S		4
NSS	Enterococcus faecalis	NS0080	Human clinical; CLS	Canada: Alberta	53.9333° N, 116.5765° W	S	S	S	R	I	S	S	S	S	R	S	S		2
NSS	Enterococcus faecalis	NS0093	Human clinical; CLS	Canada: Alberta	53.9333° N, 116.5765° W	S	S	S	R	R	S	S	S	S	R	S	S		3
NSS	Enterococcus faecalis	NS0095	Human clinical; CLS	Canada: Alberta	53.9333° N, 116.5765° W	S	S	S	S	I	S	S	S	S	I	S	S		0
NSS	Enterococcus faecalis	NS0098	Human clinical; CLS	Canada: Alberta	53.9333° N, 116.5765° W	S	S	S	I	R	S	S	S	S	R	S	S		2
NSS	Enterococcus faecalis	NS0108	Human clinical; CLS	Canada: Alberta	53.9333° N, 116.5765° W	S	S	S	S	I	S	R	S	R	I	S	S		2
NSS	Enterococcus faecalis	NS0109	Human clinical; CLS	Canada: Alberta	53.9333° N, 116.5765° W	S	S	S	R	R	S	S	S	S	R	S	S		3
NSS	Enterococcus faecalis	NS0114	Human clinical; CLS	Canada: Alberta	53.9333° N, 116.5765° W	S	S	S	I	I	S	S	S	S	I	S	S		0
NSS	Enterococcus faecalis	NS0131	Human clinical; CLS	Canada: Alberta	53.9333° N, 116.5765° W	S	S	S	I	I	S	S	S	S	I	S	S		0
NSS	Enterococcus faecalis	NS0147	Human clinical; CLS	Canada: Alberta	53.9333° N, 116.5765° W	S	S	S	S	I	S	S	S	S	R	S	S		1
NSS	Enterococcus faecalis	NS0150	Human clinical; CLS	Canada: Alberta	53.9333° N, 116.5765° W	S	S	S	R	R	S	S	S	S	R	S	S		3
NSS	Enterococcus faecalis	NS0159	Human clinical; CLS	Canada: Alberta	53.9333° N, 116.5765° W	I	S	S	S	I	S	S	S	S	R	S	R		2
NSS	Enterococcus faecalis	NS0170	Human clinical; CLS	Canada: Alberta	53.9333° N, 116.5765° W	S	S	S	R	R	S	S	S	R	R	R	S		5
NSS	Enterococcus faecalis	NS0188	Human clinical; CLS	Canada: Alberta	53.9333° N, 116.5765° W	S	S	S	R	R	S	I	S	I	R	S	S		3
NSS	Enterococcus faecalis	NS0194	Human clinical; CLS	Canada: Alberta	53.9333° N, 116.5765° W	S	S	S	I	R	S	S	S	S	R	S	S		2
NSS	Enterococcus faecalis	NS0199	Human clinical; CLS	Canada: Alberta	53.9333° N, 116.5765° W	S	S	S	R	R	S	S	S	S	R	R	S		4
NSS	Enterococcus faecalis	NS0200	Human clinical; CLS	Canada: Alberta	53.9333° N, 116.5765° W	S	S	S	R	R	S	S	S	S	R	S	S		3
NSS	Enterococcus faecalis	NS0205	Human clinical; CLS	Canada: Alberta	53.9333° N, 116.5765° W	S	S	S	I	R	S	S	S	S	R	S	S		2
NSS	Enterococcus faecalis	NS0209	Human clinical; CLS	Canada: Alberta	53.9333° N, 116.5765° W	S	S	S	R	R	S	S	S	S	S	R	S		3
NSS	Enterococcus faecalis	NS0217	Human clinical; CLS	Canada: Alberta	53.9333° N, 116.5765° W	S	S	S	I	I	S	S	S	S	R	S	S		1
NSS	Enterococcus faecalis	NS0228	Human clinical; CLS	Canada: Alberta	53.9333° N, 116.5765° W	S	S	S	I	I	S	S	S	S	R	S	S		1
NSS	Enterococcus faecalis	NS0229	Human clinical; CLS	Canada: Alberta	53.9333° N, 116.5765° W	S	S	S	S	R	S	S	S	S	R	S	S		2
NSS	Enterococcus faecalis	NS0238	Human clinical; CLS	Canada: Alberta	53.9333° N, 116.5765° W	S	S	S	I	R	S	S	S	R	R	R	S		4
NSS	Enterococcus faecalis	NS0259	Human clinical; CLS	Canada: Alberta	53.9333° N, 116.5765° W	S	S	S	I	R	S	S	S	R	R	R	S		4
NSS	Enterococcus faecalis	NS0272	Human clinical; CLS	Canada: Alberta	53.9333° N, 116.5765° W	S	S	S	I	I	S	S	S	S	R	S	S		1
NSS	Enterococcus faecalis	NS0290	Human clinical; CLS	Canada: Alberta	53.9333° N, 116.5765° W	S	S	S	I	R	S	S	S	S	R	S	S		2
NSS	Enterococcus faecalis	NS0294	Human clinical; CLS	Canada: Alberta	53.9333° N, 116.5765° W	I	S	S	S	I	S	S	S	S	R	S	S		1
NSS	Enterococcus faecalis	NS0305	Human clinical; CLS	Canada: Alberta	53.9333° N, 116.5765° W	S	S	S	R	R	S	R	S	S	R	S	S		4
NSS	Enterococcus faecalis	NS0316	Human clinical; CLS	Canada: Alberta	53.9333° N, 116.5765° W	S	S	S	I	I	S	S	S	S	R	S	S		1
NSS	Enterococcus faecalis	NS0330	Human clinical; CLS	Canada: Alberta	53.9333° N, 116.5765° W	I	S	S	S	I	S	S	S	S	R	S	S		1
NSS	Enterococcus faecalis	NS0331	Human clinical; CLS	Canada: Alberta	53.9333° N, 116.5765° W	S	S	S	R	R	S	S	S	S	R	S	S		3
NSS	Enterococcus faecalis	NS0332	Human clinical; CLS	Canada: Alberta	53.9333° N, 116.5765° W	I	S	S	S	I	S	S	S	S	R	S	S		1
NSS	Enterococcus faecalis	NS0340	Human clinical; CLS	Canada: Alberta	53.9333° N, 116.5765° W	S	S	S	I	R	S	S	S	S	R	S	S		2
NSS	Enterococcus faecalis	NS0354	Human clinical; CLS	Canada: Alberta	53.9333° N, 116.5765° W	S	S	S	S	R	S	S	S	S	R	S	S		2
NSS	Enterococcus faecalis	NS0355	Human clinical; CLS	Canada: Alberta	53.9333° N, 116.5765° W	S	S	S	R	R	S	S	S	S	R	S	S		3
NSS	Enterococcus faecalis	NS0372	Human clinical; CLS	Canada: Alberta	53.9333° N, 116.5765° W	S	S	S	R	R	S	S	S	S	R	S	S		3
NSS	Enterococcus faecalis	NS0383	Human clinical; CLS	Canada: Alberta	53.9333° N, 116.5765° W	S	S	S	S	S	S	S	S	S	R	S	S		1
NSS	Enterococcus faecalis	NS0395	Human clinical; CLS	Canada: Alberta	53.9333° N, 116.5765° W	S	S	S	R	R	S	S	S	S	I	S	S		2
NSS	Enterococcus faecalis	NS0405	Human clinical; CLS	Canada: Alberta	53.9333° N, 116.5765° W	S	S	S	I	I	S	S	S	S	S	S	S		0
NSS	Enterococcus faecalis	NS0442	Human clinical; CLS	Canada: Alberta	53.9333° N, 116.5765° W	S	S	S	S	I	S	S	S	R	S	S	S		1
NSS	Enterococcus faecalis	NS0501	Human clinical; CLS	Canada: Alberta	53.9333° N, 116.5765° W	S	S	S	I	I	S	R	S	S	S	S	S		1
NSS	Enterococcus faecalis	NS0539	Human clinical; CLS	Canada: Alberta	53.9333° N, 116.5765° W	S	S	S	I	I	S	S	S	R	S	S	S		1
NSS	Enterococcus faecalis	NS0563	Human clinical; CLS	Canada: Alberta	53.9333° N, 116.5765° W	S	S	S	I	S	S	S	S	R	S	S	S		1
NSS	Enterococcus faecalis	NS0580	Human clinical; CLS	Canada: Alberta	53.9333° N, 116.5765° W	I	S	S	R	R	S	R	S	R	I	R	S		5
NSS	Enterococcus faecalis	NS0583	Human clinical; CLS	Canada: Alberta	53.9333° N, 116.5765° W	I	S	S	R	R	S	S	S	S	S	S	S		2
NSS	Enterococcus faecalis	NS0601	Human clinical; CLS	Canada: Alberta	53.9333° N, 116.5765° W	I	S	S	S	I	S	S	S						0
NSS	Enterococcus faecalis	NS0613	Human clinical; CLS	Canada: Alberta	53.9333° N, 116.5765° W	S	S	S	S	I	S	S	S	S	R	S	S		1
NSS	Enterococcus faecalis	NS0625	Human clinical; CLS	Canada: Alberta	53.9333° N, 116.5765° W	S	S	S	R	I	S	S	S	S	R	S	S		2
NSS	Enterococcus faecalis	NS0642	Human clinical; CLS	Canada: Alberta	53.9333° N, 116.5765° W	S	S	S	R	R	S	S	S	S	R	R	S		4
NSS	Enterococcus faecalis	NS0657	Human clinical; CLS	Canada: Alberta	53.9333° N, 116.5765° W	S	S	S	S	S	S	S	S	S	R	S	S		1
NSS	Enterococcus faecalis	NS0672	Human clinical; CLS	Canada: Alberta	53.9333° N, 116.5765° W	S	S	S	S	I	S	S	I	S	R	S	S		1
NSS	Enterococcus faecalis	NS0687	Human clinical; CLS	Canada: Alberta	53.9333° N, 116.5765° W	S	S	S	I	I	S	S	S	S	R	S	S		1
NSS	Enterococcus faecalis	NS0717	Human clinical; CLS	Canada: Alberta	53.9333° N, 116.5765° W	S	S	S	R	R	S	R	S	S	R	S	S		4
NSS	Enterococcus faecalis	NS0722	Human clinical; CLS	Canada: Alberta	53.9333° N, 116.5765° W	S	S	S	I	S	S	R	S	R	I	S	S		2
NSS	Enterococcus faecalis	NS0747	Human clinical; CLS	Canada: Alberta	53.9333° N, 116.5765° W	S	S	S	I	R	S	S	S	S	R	S	S		2
NSS	Enterococcus faecalis	NS0760	Human clinical; CLS	Canada: Alberta	53.9333° N, 116.5765° W	S	S	S	I	R	S	S	S	S	R	R	S		3
NSS	Enterococcus faecalis	NS0761	Human clinical; CLS	Canada: Alberta	53.9333° N, 116.5765° W	S	S	S	S	R	S	S	S	S	R	S	S		2
NSS	Enterococcus faecalis	NS0763	Human clinical; CLS	Canada: Alberta	53.9333° N, 116.5765° W	S	S	S	I	R	S	S	S	S	R	S	S		2
NSS	Enterococcus faecalis	NS0787	Human clinical; CLS	Canada: Alberta	53.9333° N, 116.5765° W	S	S	S	R	R	S	S	S	R	R	S	S		4
NSS	Enterococcus faecalis	NS0800	Human clinical; CLS	Canada: Alberta	53.9333° N, 116.5765° W	S	S	S	R	S	S	S	S	S	R	S	S		2
NSS	Enterococcus faecalis	NS0822	Human clinical; CLS	Canada: Alberta	53.9333° N, 116.5765° W	S	S	S	I	R	S	R	S	R	I	S	S		3
NSS	Enterococcus faecalis	NS0834	Human clinical; CLS	Canada: Alberta	53.9333° N, 116.5765° W	S	S	S	S	R	S	R	I	R	R	S	R		5
NSS	Enterococcus faecalis	NS0841	Human clinical; CLS	Canada: Alberta	53.9333° N, 116.5765° W	S	S	S	R	R	S	S	R	S	R	R	S		5
NSS	Enterococcus faecalis	NS0867	Human clinical; CLS	Canada: Alberta	53.9333° N, 116.5765° W	S	S	S	I	R	S	S	S	S	R	S	S		2
NSS	Enterococcus faecalis	NS0884	Human clinical; CLS	Canada: Alberta	53.9333° N, 116.5765° W	S	S	S	I	R	S	S	S	S	R	S	S		2
NSS	Enterococcus faecalis	NS0889	Human clinical; CLS	Canada: Alberta	53.9333° N, 116.5765° W	S	S	S	I	R	S	R	S	R	R	R	S		5
NSS	Enterococcus faecalis	NS0898	Human clinical; CLS	Canada: Alberta	53.9333° N, 116.5765° W	S	S	S	S	I	S	S	S	S	S	S	S		0
NSS	Enterococcus faecalis	NS0910	Human clinical; CLS	Canada: Alberta	53.9333° N, 116.5765° W	S	S	S	I	R	S	R	S	R	R	S	S		4
NSS	Enterococcus faecalis	NS0992	Human clinical; CLS	Canada: Alberta	53.9333° N, 116.5765° W	S	S	S	S	R	S	S	S	S	R	S	S		2
NSS	Enterococcus faecalis	NS1020	Human clinical; CLS	Canada: Alberta	53.9333° N, 116.5765° W	S	S	S	R	S	S	S	S	S	R	S	S		2
NSS	Enterococcus faecalis	NS1027	Human clinical; CLS	Canada: Alberta	53.9333° N, 116.5765° W	S	S	S	S	I	S	S	S	S	R	S	S		1
NSS	Enterococcus faecalis	NS1066	Human clinical; CLS	Canada: Alberta	53.9333° N, 116.5765° W	S	S	S	R	I	S	S	S	S	R	S	S		2
NSS	Enterococcus faecalis	NS1068	Human clinical; CLS	Canada: Alberta	53.9333° N, 116.5765° W	S	S	S	S	S	S	S	S	S	R	S	S		1
NSS	Enterococcus faecalis	NS1091	Human clinical; CLS	Canada: Alberta	53.9333° N, 116.5765° W	S	S	S	I	I	S	S	S	S	R	S	S		1
NSS	Enterococcus faecalis	NS1105	Human clinical; CLS	Canada: Alberta	53.9333° N, 116.5765° W	S	S	S	R	R	S	S	I	S	R	S	S		3
NSS	Enterococcus faecalis	NS1106	Human clinical; CLS	Canada: Alberta	53.9333° N, 116.5765° W	S	S	S	R	I	S	S	S	S	R	S	S		2
NSS	Enterococcus faecalis	NS1107	Human clinical; CLS	Canada: Alberta	53.9333° N, 116.5765° W	S	S	S	I	I	S	S	S	S	I	S	S		0
NSS	Enterococcus faecalis	NS1114	Human clinical; CLS	Canada: Alberta	53.9333° N, 116.5765° W	S	S	S	R	R	S	S	S	S	R	S	S		3
NSS	Enterococcus faecalis	NS1117	Human clinical; CLS	Canada: Alberta	53.9333° N, 116.5765° W	S	S	S	S	I	S	S	I	S	R	S	S		1
NSS	Enterococcus faecalis	NS1124	Human clinical; CLS	Canada: Alberta	53.9333° N, 116.5765° W	S	S	S	I	R	S	S	S	S	R	S	S		2
NSS	Enterococcus faecalis	NS1131	Human clinical; CLS	Canada: Alberta	53.9333° N, 116.5765° W	S	S	S	S	R	S	S	S	S	R	S	S		2
NSS	Enterococcus faecalis	NS1132	Human clinical; CLS	Canada: Alberta	53.9333° N, 116.5765° W	S	S	S	R	I	S	S	S	S	I	S	S		1
NSS	Enterococcus faecalis	NS1162	Human clinical; CLS	Canada: Alberta	53.9333° N, 116.5765° W	S	S	S	S	S	S	S	I	S	I	S	S		0
NSS	Enterococcus faecalis	NS1171	Human clinical; CLS	Canada: Alberta	53.9333° N, 116.5765° W	S	S	S	R	R	S	S	S	S	R	S	S		3
NSS	Enterococcus faecalis	NS1172	Human clinical; CLS	Canada: Alberta	53.9333° N, 116.5765° W	S	S	S	R	I	S	S	S	S	I	S	S		1
NSS	Enterococcus faecalis	NS1180	Human clinical; CLS	Canada: Alberta	53.9333° N, 116.5765° W	S	S	S	S	I	S	S	S	S	I	S	S		0
NSS	Enterococcus faecalis	NS1184	Human clinical; CLS	Canada: Alberta	53.9333° N, 116.5765° W	S	S	S	I	S	S	R	S	R	R	S	S		3
NSS	Enterococcus faecalis	NS1200	Human clinical; CLS	Canada: Alberta	53.9333° N, 116.5765° W	S	S	S	S	I	S	S	S	S	I	S	S		0
NSS	Enterococcus faecalis	NS1214	Human clinical; CLS	Canada: Alberta	53.9333° N, 116.5765° W	S	S	S	R	R	S	S	S	S	R	S	S		3
NSS	Enterococcus faecalis	NS1230	Human clinical; CLS	Canada: Alberta	53.9333° N, 116.5765° W	S	S	S	R	R	S	S	S	S	R	S	S		3
NSS	Enterococcus faecalis	NS1279	Human clinical; CLS	Canada: Alberta	53.9333° N, 116.5765° W	S	S	S	S	I	S	S	S	S	S	S	S		0
NSS	Enterococcus faecalis	NS1288	Human clinical; CLS	Canada: Alberta	53.9333° N, 116.5765° W	S	S	S	I	R	S	S	S	S	R	S	S		2
NSS	Enterococcus faecalis	NS1289	Human clinical; CLS	Canada: Alberta	53.9333° N, 116.5765° W	S	S	S	I	I	S	S	S	S	R	S	S		1
NSS	Enterococcus faecalis	NS1290	Human clinical; CLS	Canada: Alberta	53.9333° N, 116.5765° W	S	S	S	S	I	S	S	S	S	R	S	S		1
NSS	Enterococcus faecalis	NS1298	Human clinical; CLS	Canada: Alberta	53.9333° N, 116.5765° W	S	S	S	R	I	S	S	S	I	I	S	S		1
NSS	Enterococcus faecalis	NS1309	Human clinical; CLS	Canada: Alberta	53.9333° N, 116.5765° W	S	S	S	R	I	S	S	S	S	R	S	S		2
NSS	Enterococcus faecalis	NS1318	Human clinical; CLS	Canada: Alberta	53.9333° N, 116.5765° W	S	S	S	I	R	S	S	S	S	R	S	S		2
NSS	Enterococcus faecalis	NS1336	Human clinical; CLS	Canada: Alberta	53.9333° N, 116.5765° W	S	S	S	I	R	S	S	S	S	R	R	S		3
NSS	Enterococcus faecalis	NS1365	Human clinical; CLS	Canada: Alberta	53.9333° N, 116.5765° W	S	S	S	S	I	S	S	S	S	I	S	S		0
NSS	Enterococcus faecalis	NS1369	Human clinical; CLS	Canada: Alberta	53.9333° N, 116.5765° W	S	S	S	I	S	S	S	S	S	I	S	S		0
NSS	Enterococcus faecalis	NS1412	Human clinical; CLS	Canada: Alberta	53.9333° N, 116.5765° W	S	S	S	I	S	S	S	S	S	I	S	S		0
NSS	Enterococcus faecalis	NS1464	Human clinical; CLS	Canada: Alberta	53.9333° N, 116.5765° W	S	S	S	S	S	S	S	S	S	R	S	S		1
NSS	Enterococcus faecalis	NS1477	Human clinical; CLS	Canada: Alberta	53.9333° N, 116.5765° W	S	S	S	R	R	S	S	S	S	I	S	S		2
NSS	Enterococcus faecalis	NS1492	Human clinical; CLS	Canada: Alberta	53.9333° N, 116.5765° W	S	S	S	R	R	S	S	S	S	R	S	S		3
NSS	Enterococcus faecalis	NS1577	Human clinical; CLS	Canada: Alberta	53.9333° N, 116.5765° W	S	S	S	S	S	S	S	S	S	R	S	S		1
NSS	Enterococcus faecalis	NS1623	Human clinical; CLS	Canada: Alberta	53.9333° N, 116.5765° W	S	S	S	I	R	S	S	S	S	R	S	S		2
NSS	Enterococcus faecalis	NS1640	Human clinical; CLS	Canada: Alberta	53.9333° N, 116.5765° W	S	S	S	I	R	S	S	S	S	S	S	S		1
NSS	Enterococcus faecalis	NS1649	Human clinical; CLS	Canada: Alberta	53.9333° N, 116.5765° W	S	S	S	R	R	S	S	S	R	I	S	S		3
NSS	Enterococcus faecalis	NS1685	Human clinical; CLS	Canada: Alberta	53.9333° N, 116.5765° W	S	S	S	R	R	S	S	S	S	R	S	S		3
NSS	Enterococcus faecalis	NS1691	Human clinical; CLS	Canada: Alberta	53.9333° N, 116.5765° W	S	S	S	I	R	S	S	S	S	R	S	S		2
NSS	Enterococcus faecalis	NS1692	Human clinical; CLS	Canada: Alberta	53.9333° N, 116.5765° W	S	S	S	R	R	S	S	S	R	R	S	S		4
NSS	Enterococcus faecalis	NS1693	Human clinical; CLS	Canada: Alberta	53.9333° N, 116.5765° W	S	S	S	S	I	S	S	S	S	S	S	S		0
NSS	Enterococcus faecalis	NS1694	Human clinical; CLS	Canada: Alberta	53.9333° N, 116.5765° W	S	S	S	R	R	S	S	S	I	R	I	S		3
SS	Enterococcus faecalis	SS 0002	Human clinical; CLS	Canada: Alberta	53.9333° N, 116.5765° W	S	S	S	R	R	S	S	R	S	R	S	S		4
SS	Enterococcus faecalis	SS 0004	Human clinical; CLS	Canada: Alberta	53.9333° N, 116.5765° W	S	S	S	I	R	S	S	I	S	R	S	S		2
SS	Enterococcus faecalis	SS 0005	Human clinical; CLS	Canada: Alberta	53.9333° N, 116.5765° W	I	S	S	S	I	S	S	I	S	R	S	S		1
SS	Enterococcus faecalis	SS 0006	Human clinical; CLS	Canada: Alberta	53.9333° N, 116.5765° W	R	S	S	I	I	S	S	I	S	R	R	R		4
SS	Enterococcus faecalis	SS 0007	Human clinical; CLS	Canada: Alberta	53.9333° N, 116.5765° W	S	S	S	R	R	S	S	S	S	R	S	S		3
SS	Enterococcus faecalis	SS 0008	Human clinical; CLS	Canada: Alberta	53.9333° N, 116.5765° W	I	S	S	R	I	S	S	I	R	R	S	S		3
SS	Enterococcus faecalis	SS 0009	Human clinical; CLS	Canada: Alberta	53.9333° N, 116.5765° W	I	S	S	R	R	S	R	R	R	R	S	R		7
SS	Enterococcus faecalis	SS 0010	Human clinical; CLS	Canada: Alberta	53.9333° N, 116.5765° W	S	S	S	I	I	S	S	S	I	R	S	S		1
SS	Enterococcus faecalis	SS 0011	Human clinical; CLS	Canada: Alberta	53.9333° N, 116.5765° W	S	S	S	R	R	S	S	I	S	R	S	S		3
SS	Enterococcus faecalis	SS 0012	Human clinical; CLS	Canada: Alberta	53.9333° N, 116.5765° W	I	S	S	R	R	S	S	R	I	R	S	S		4
SS	Enterococcus faecalis	SS 0016	Human clinical; CLS	Canada: Alberta	53.9333° N, 116.5765° W	I	S	S	S	I	S	S	R	I	R	S	S		2
SS	Enterococcus faecalis	SS 0017	Human clinical; CLS	Canada: Alberta	53.9333° N, 116.5765° W	S	S	S	I	R	S	S	I	S	R	S	S		2
SS	Enterococcus faecalis	SS 0020	Human clinical; CLS	Canada: Alberta	53.9333° N, 116.5765° W	S	S	S	S	I	S	S	R	S	R	S	R		3
SS	Enterococcus faecalis	SS 0021	Human clinical; CLS	Canada: Alberta	53.9333° N, 116.5765° W	S	S	S	R	R	S	I	S	S	R	S	S		3
SS	Enterococcus faecalis	SS 0022	Human clinical; CLS	Canada: Alberta	53.9333° N, 116.5765° W	S	S	S	I	I	S	S	S	S	R	S	S		1
SS	Enterococcus faecalis	SS 0023	Human clinical; CLS	Canada: Alberta	53.9333° N, 116.5765° W	S	S	S	R	I	S	S	S	S	R	S	S		2
SS	Enterococcus faecalis	SS 0025	Human clinical; CLS	Canada: Alberta	53.9333° N, 116.5765° W	S	S	S	R	I	S	S	S	S	R	S	S		2
SS	Enterococcus faecalis	SS 0028	Human clinical; CLS	Canada: Alberta	53.9333° N, 116.5765° W	S	S	S	I	R	S	S	S	R	R	R	S		4
SS	Enterococcus faecalis	SS 0029	Human clinical; CLS	Canada: Alberta	53.9333° N, 116.5765° W	S	S	S	S	R	S	S	S	S	R	S	S		2
SS	Enterococcus faecalis	SS 0030	Human clinical; CLS	Canada: Alberta	53.9333° N, 116.5765° W	S	S	S	I	I	S	S	S	S	R	S	S		1
SS	Enterococcus faecalis	SS 0031	Human clinical; CLS	Canada: Alberta	53.9333° N, 116.5765° W	S	S	S	R	R	S	S	S	R	R	S	S		4
SS	Enterococcus faecalis	SS 0032	Human clinical; CLS	Canada: Alberta	53.9333° N, 116.5765° W	S	S	S	I	I	S	S	S	S	R	S	S		1
SS	Enterococcus faecalis	SS 0033	Human clinical; CLS	Canada: Alberta	53.9333° N, 116.5765° W	S	S	S	S	I	S	S	S	S	R	S	S		1
SS	Enterococcus faecalis	SS 0034	Human clinical; CLS	Canada: Alberta	53.9333° N, 116.5765° W	S	S	S	S	R	S	S	S	R	R	S	S		3
SS	Enterococcus faecalis	SS 0037	Human clinical; CLS	Canada: Alberta	53.9333° N, 116.5765° W	I	S	S	I	R	S	S	S	S	R	S	S		2
SS	Enterococcus faecalis	SS 0038	Human clinical; CLS	Canada: Alberta	53.9333° N, 116.5765° W	S	S	S	S	S	S	S	S	S	R	S	S		1
SS	Enterococcus faecalis	SS 0039	Human clinical; CLS	Canada: Alberta	53.9333° N, 116.5765° W	S	S	S	S	I	S	S	S	S	S	S	S		0
SS	Enterococcus faecalis	SS 0040	Human clinical; CLS	Canada: Alberta	53.9333° N, 116.5765° W	S	S	S	I	I	S	S	R	S	R	S	R		3
SS	Enterococcus faecalis	SS 0041	Human clinical; CLS	Canada: Alberta	53.9333° N, 116.5765° W	R	S	S	S	I	S	S	R	S	R	S	R		4
SS	Enterococcus faecalis	SS 0042	Human clinical; CLS	Canada: Alberta	53.9333° N, 116.5765° W	S	S	S	I	R	S	S	S	S	I	S	S		1
FC	Enterococcus faecalis	0497J	Feedlot A	Canada: Alberta	51.4962° N, 113.5103° W	I	S	S	S	R	S	S	I	S	R	R	S		3
FC	Enterococcus faecalis	0555B	Feedlot B	Canada: Alberta	49.9315° N, 112.6889° W	I	S	S	R	R	S	S	R	S	R	R	R		6
FC	Enterococcus faecalis	0555J	Feedlot B	Canada: Alberta	49.9315° N, 112.6889° W	I	S	S	R	R	S	S	S	S	R	S	R		4
FC	Enterococcus faecalis	0557I	Feedlot B	Canada: Alberta	49.9315° N, 112.6889° W	S	S	S	R	R	S	S	S	S	R	R	S		4
FC	Enterococcus faecalis	0557K	Feedlot B	Canada: Alberta	49.9315° N, 112.6889° W	I	S	S	R	R	S	S	S	S	R	R	S		4
FC	Enterococcus faecalis	0566I	Feedlot A	Canada: Alberta	51.4962° N, 113.5103° W	I	S	S	R	R	S	S	S	S	R	S	S		3
WW	Enterococcus faecalis	0067M	Medicine Hat	Canada: Alberta	50.0421° N, 110.7197° W	S	S	S	R	R	S	S	S	R	R	S	S		4
WW	Enterococcus faecalis	0081A	Calgary	Canada: Alberta	51.0447° N, 114.0719° W	S	S	S	S	S	S	S	S	S	I	S	S		0
WW	Enterococcus faecalis	0081B	Calgary	Canada: Alberta	51.0447° N, 114.0719° W	S	S	S	S	S	S	S	S	S	S	S	S		0
WW	Enterococcus faecalis	0081I	Calgary	Canada: Alberta	51.0447° N, 114.0719° W	S	S	S	S	R	S	S	S	S	R	S	S		2
WW	Enterococcus faecalis	0081J	Calgary	Canada: Alberta	51.0447° N, 114.0719° W	S	S	S	R	R	S	S	S	S	R	R	S		4
WW	Enterococcus faecalis	0081K	Calgary	Canada: Alberta	51.0447° N, 114.0719° W	S	S	S	I	R	S	S	S	S	R	S	S		2
WW	Enterococcus faecalis	0081M	Calgary	Canada: Alberta	51.0447° N, 114.0719° W	I	S	S	R	R	S	S	S	S	R	S	S		3
WW	Enterococcus faecalis	0082B	Calgary	Canada: Alberta	51.0447° N, 114.0719° W	S	S	S	S	I	S	S	S	S	I	S	S		0
WW	Enterococcus faecalis	0082C	Calgary	Canada: Alberta	51.0447° N, 114.0719° W	I	S	S	S	I	S	S	S	S	I	S	S		0
WW	Enterococcus faecalis	0089A	Medicine Hat	Canada: Alberta	50.0421° N, 110.7197° W	S	S	S	R	R	S	R	S	S	R	R	S		5
WW	Enterococcus faecalis	0089B	Medicine Hat	Canada: Alberta	50.0421° N, 110.7197° W	I	S	S	S	I	S	S	S	S	I	S	S		0
WW	Enterococcus faecalis	0089C	Medicine Hat	Canada: Alberta	50.0421° N, 110.7197° W	S	S	S	S	I	S	S	S	S	I	S	S		0
WW	Enterococcus faecalis	0089D	Medicine Hat	Canada: Alberta	50.0421° N, 110.7197° W	S	S	S	I	R	S	R	S	S	R	R	S		4
WW	Enterococcus faecalis	0089E	Medicine Hat	Canada: Alberta	50.0421° N, 110.7197° W	S	S	S	I	I	S	S	S	S	R	S	S		1
WW	Enterococcus faecalis	0089l	Medicine Hat	Canada: Alberta	50.0421° N, 110.7197° W	S	S	S	R	R	S	R	S	S	R	R	S		5
WW	Enterococcus faecalis	0089K	Medicine Hat	Canada: Alberta	50.0421° N, 110.7197° W	S	S	S	I	R	S	I	S	S	R	R	S		3
WW	Enterococcus faecalis	0089L	Medicine Hat	Canada: Alberta	50.0421° N, 110.7197° W	S	S	S	R	R	S	S	S	S	R	S	S		3
WW	Enterococcus faecalis	0089M	Medicine Hat	Canada: Alberta	50.0421° N, 110.7197° W	S	S	S	R	R	S	S	S	S	R	S	S		3
WW	Enterococcus faecalis	0096A	Calgary	Canada: Alberta	51.0447° N, 114.0719° W	S	S	S	S	S	S	S	S	S	S	S	S		0
WW	Enterococcus faecalis	0096B	Calgary	Canada: Alberta	51.0447° N, 114.0719° W	S	S	S	S	I	S	S	S	S	R	S	S		1
WW	Enterococcus faecalis	0096I	Calgary	Canada: Alberta	51.0447° N, 114.0719° W	S	I	S	I	R	S	S	R	S	R	S	S		3
WW	Enterococcus faecalis	0096J	Calgary	Canada: Alberta	51.0447° N, 114.0719° W	S	S	S	R	R	S	R	S	R	R	R	S		6
WW	Enterococcus faecalis	0096M	Calgary	Canada: Alberta	51.0447° N, 114.0719° W	S	S	S	S	R	R	S	S	S	S	S	S		2
WW	Enterococcus faecalis	0117K	Calgary	Canada: Alberta	51.0447° N, 114.0719° W	S	S	S	I	R	S	R	S	S	R	S	S		3
WW	Enterococcus faecalis	0117L	Calgary	Canada: Alberta	51.0447° N, 114.0719° W	S	S	S	R	R	S	S	S	S	R	S	S		3
WW	Enterococcus faecalis	0124A	Medicine Hat	Canada: Alberta	50.0421° N, 110.7197° W	S	S	S	S	I	S	S	S	S	R	S	S		1
WW	Enterococcus faecalis	0124C	Medicine Hat	Canada: Alberta	50.0421° N, 110.7197° W	S	S	S	S	S	S	S	S	S	I	S	S		0
WW	Enterococcus faecalis	0124E	Medicine Hat	Canada: Alberta	50.0421° N, 110.7197° W	S	S	S	S	I	S	S	S	S	R	S	S		1
WW	Enterococcus faecalis	0125I	Medicine Hat	Canada: Alberta	50.0421° N, 110.7197° W	S	S	S	R	R	S	S	S	S	R	R	S		4
WW	Enterococcus faecalis	0134I	Calgary	Canada: Alberta	51.0447° N, 114.0719° W	S	S	S	R	R	S	S	S	S	R	S	S		3
WW	Enterococcus faecalis	0134J	Calgary	Canada: Alberta	51.0447° N, 114.0719° W	S	S	S	R	R	S	S	S	S	R	R	S		4
WW	Enterococcus faecalis	0134K	Calgary	Canada: Alberta	51.0447° N, 114.0719° W	S	S	S	I	R	S	S	S	S	R	S	S		2
WW	Enterococcus faecalis	0134M	Calgary	Canada: Alberta	51.0447° N, 114.0719° W	S	S	S	R	R	S	S	S	S	R	R	S		4
WW	Enterococcus faecalis	0137B	Medicine Hat	Canada: Alberta	50.0421° N, 110.7197° W	S	S	S	R	R	S	R	S	S	R	S	S		4
WW	Enterococcus faecalis	0137D	Medicine Hat	Canada: Alberta	50.0421° N, 110.7197° W	S	S	S	R	I	S	S	S	S	R	S	S		2
WW	Enterococcus faecalis	0137I	Medicine Hat	Canada: Alberta	50.0421° N, 110.7197° W	S	S	S	S	R	S	S	S	S	R	S	S		2
WW	Enterococcus faecalis	0137J	Medicine Hat	Canada: Alberta	50.0421° N, 110.7197° W	S	S	S	I	R	S	R	S	S	R	S	S		3
WW	Enterococcus faecalis	0137K	Medicine Hat	Canada: Alberta	50.0421° N, 110.7197° W	S	S	S	I	R	S	R	S	S	R	S	S		3
WW	Enterococcus faecalis	0137L	Medicine Hat	Canada: Alberta	50.0421° N, 110.7197° W	S	S	S	I	R	S	R	S	R	S	S	S		3
WW	Enterococcus faecalis	0137M	Medicine Hat	Canada: Alberta	50.0421° N, 110.7197° W	I	S	S	R	R	S	R	S	S	R	R	S		5
WW	Enterococcus faecalis	0138A	Medicine Hat	Canada: Alberta	50.0421° N, 110.7197° W	S	S	S	R	R	S	S	S	S	I	S	S		2
WW	Enterococcus faecalis	0141A	Calgary	Canada: Alberta	51.0447° N, 114.0719° W	S	S	S	S	I	S	S	S	S	R	S	S		1
WW	Enterococcus faecalis	0141B	Calgary	Canada: Alberta	51.0447° N, 114.0719° W	S	S	S	I	S	S	S	S	S	R	S	S		1
WW	Enterococcus faecalis	0141C	Calgary	Canada: Alberta	51.0447° N, 114.0719° W	S	S	S	S	I	S	S	S	S	R	S	S		1
WW	Enterococcus faecalis	0141D	Calgary	Canada: Alberta	51.0447° N, 114.0719° W	S	S	S	R	I	S	S	S	S	R	S	S		2
WW	Enterococcus faecalis	0141I	Calgary	Canada: Alberta	51.0447° N, 114.0719° W	S	S	S	I	R	S	R	S	S	R	S	S		3
WW	Enterococcus faecalis	0141J	Calgary	Canada: Alberta	51.0447° N, 114.0719° W	S	S	S	R	R	S	S	S	S	R	S	S		3
WW	Enterococcus faecalis	0141K	Calgary	Canada: Alberta	51.0447° N, 114.0719° W	S	S	S	R	R	S	S	S	S	R	S	S		3
WW	Enterococcus faecalis	0141L	Calgary	Canada: Alberta	51.0447° N, 114.0719° W	S	S	S	I	R	S	R	S	S	R	S	S		3
WW	Enterococcus faecalis	0145L	Calgary	Canada: Alberta	51.0447° N, 114.0719° W	S	S	S	I	R	S	S	S	S	R	R	S		3
WW	Enterococcus faecalis	0145M	Calgary	Canada: Alberta	51.0447° N, 114.0719° W	S	S	S	R	R	S	S	S	S	R	S	S		3
WW	Enterococcus faecalis	0146A	Calgary	Canada: Alberta	51.0447° N, 114.0719° W	S	S	S	I	I	S	S	S	S	R	S	S		1
WW	Enterococcus faecalis	0147A	Medicine Hat	Canada: Alberta	50.0421° N, 110.7197° W	S	S	S	I	R	S	S	S	S	R	S	S		2
WW	Enterococcus faecalis	0147C	Medicine Hat	Canada: Alberta	50.0421° N, 110.7197° W	S	S	S	R	R	S	S	S	S	R	S	S		3
WW	Enterococcus faecalis	0147J	Medicine Hat	Canada: Alberta	50.0421° N, 110.7197° W	S	S	S	R	R	S	S	S	S	R	S	S		3
WW	Enterococcus faecalis	0147K	Medicine Hat	Canada: Alberta	50.0421° N, 110.7197° W	S	S	S	R	R	S	S	S	S	R	S	S		3
WW	Enterococcus faecalis	0148A	Medicine Hat	Canada: Alberta	50.0421° N, 110.7197° W	S	S	S	S	I	S	S	S	S	R	S	S		1
WW	Enterococcus faecalis	0152I	Medicine Hat	Canada: Alberta	50.0421° N, 110.7197° W	S	S	S	R	R	S	S	S	S	R	S	S		3
WW	Enterococcus faecalis	0152K	Medicine Hat	Canada: Alberta	50.0421° N, 110.7197° W	S	S	S	R	R	S	S	S	R	R	S	S		4
WW	Enterococcus faecalis	0029A	Medicine Hat	Canada: Alberta	50.0421° N, 110.7197° W	S	S	S	R	R	S	S	I	S	R	S	S		3
WW	Enterococcus faecalis	0029C	Medicine Hat	Canada: Alberta	50.0421° N, 110.7197° W	S	S	S	R	R	S	S	S	S	R	S	S		3
WW	Enterococcus faecalis	0029D	Medicine Hat	Canada: Alberta	50.0421° N, 110.7197° W	S	S	S	R	R	S	S	I	S	R	S	S		3
WW	Enterococcus faecalis	0029I	Medicine Hat	Canada: Alberta	50.0421° N, 110.7197° W	S	S	S	R	R	S	S	S	S	R	S	S		3
WW	Enterococcus faecalis	0029J	Medicine Hat	Canada: Alberta	50.0421° N, 110.7197° W	S	S	S	R	R	S	S	S	S	R	S	S		3
WW	Enterococcus faecalis	0029K	Medicine Hat	Canada: Alberta	50.0421° N, 110.7197° W	S	S	S	R	R	I	S	R	S	R	S	S		4
WW	Enterococcus faecalis	0029L	Medicine Hat	Canada: Alberta	50.0421° N, 110.7197° W	S	S	S	R	R	S	S	I	S	R	S	S		3
WW	Enterococcus faecalis	0029M	Medicine Hat	Canada: Alberta	50.0421° N, 110.7197° W	S	S	S	R	R	S	S	I	S	R	S	S		3
WW	Enterococcus faecalis	0039B	Calgary	Canada: Alberta	51.0447° N, 114.0719° W	S	S	S	S	I	S	S	R	S	R	I	S		2
WW	Enterococcus faecalis	0039C	Calgary	Canada: Alberta	51.0447° N, 114.0719° W	S	S	S	S	I	R	S	S	S	S	S	S		1
WW	Enterococcus faecalis	0039K	Calgary	Canada: Alberta	51.0447° N, 114.0719° W	S	S	S	I	R	S	S	S	S	R	S	S		2
WW	Enterococcus faecalis	0040A	Calgary	Canada: Alberta	51.0447° N, 114.0719° W	S	S	S	I	R	I	S	S	S	R	R	R		4
WW	Enterococcus faecalis	0040C	Calgary	Canada: Alberta	51.0447° N, 114.0719° W	S	S	S	S	R	S	S	S	S	R	S	S		2
WW	Enterococcus faecalis	0040D	Calgary	Canada: Alberta	51.0447° N, 114.0719° W	S	S	S	R	R	S	S	S	S	R	S	S		3
WW	Enterococcus faecalis	0040E	Calgary	Canada: Alberta	51.0447° N, 114.0719° W	S	S	S	R	R	S	S	S	S	R	S	S		3
WW	Enterococcus faecalis	0040I	Calgary	Canada: Alberta	51.0447° N, 114.0719° W	S	S	S	R	R	S	S	S	S	R	S	S		3
WW	Enterococcus faecalis	0040K	Calgary	Canada: Alberta	51.0447° N, 114.0719° W	S	S	S	R	R	S	R	I	S	R	R	S		5
WW	Enterococcus faecalis	0050B	Medicine Hat	Canada: Alberta	50.0421° N, 110.7197° W	S	S	S	R	R	S	I	S	S	R	R	S		4
WW	Enterococcus faecalis	0050E	Medicine Hat	Canada: Alberta	50.0421° N, 110.7197° W	S	S	S	S	R	S	S	S	S	R	S	S		2
WW	Enterococcus faecalis	0050I	Medicine Hat	Canada: Alberta	50.0421° N, 110.7197° W	S	S	S	R	R	S	S	R	S	R	S	S		4
WW	Enterococcus faecalis	0050J	Medicine Hat	Canada: Alberta	50.0421° N, 110.7197° W	S	S	S	I	R	S	S	S	S	R	S	R		3
WW	Enterococcus faecalis	0050K	Medicine Hat	Canada: Alberta	50.0421° N, 110.7197° W	S	S	S	I	R	S	S	S	S	R	S	S		2
WW	Enterococcus faecalis	0050L	Medicine Hat	Canada: Alberta	50.0421° N, 110.7197° W	S	S	S	I	R	S	S	S	S	R	R	S		3
WW	Enterococcus faecalis	0050M	Medicine Hat	Canada: Alberta	50.0421° N, 110.7197° W	S	S	S	R	R	S	R	I	S	R	S	S		4
WW	Enterococcus faecalis	0053C	Calgary	Canada: Alberta	51.0447° N, 114.0719° W	I	S	S	S	I	S	S	R	S	I	S	S		1
WW	Enterococcus faecalis	0053D	Calgary	Canada: Alberta	51.0447° N, 114.0719° W	S	S	S	S	I	S	S	R	S	R	S	S		2
WW	Enterococcus faecalis	0053E	Calgary	Canada: Alberta	51.0447° N, 114.0719° W	S	S	S	S	I	S	S	S	S	R	S	S		1
WW	Enterococcus faecalis	0054C	Calgary	Canada: Alberta	51.0447° N, 114.0719° W	S	S	S	S	I	I	S	S	I	S	S	S		0
WW	Enterococcus faecalis	0053I	Calgary	Canada: Alberta	51.0447° N, 114.0719° W	S	S	S	S	R	S	S	S	S	I	R	S		2
WW	Enterococcus faecalis	0053J	Calgary	Canada: Alberta	51.0447° N, 114.0719° W	S	S	S	I	R	S	S	R	S	R	S	S		3
WW	Enterococcus faecalis	0053K	Calgary	Canada: Alberta	51.0447° N, 114.0719° W	I	S	S	I	R	S	S	S	I	R	I	S		2
WW	Enterococcus faecalis	0053L	Calgary	Canada: Alberta	51.0447° N, 114.0719° W	I	S	S	S	R	S	S	I	I	R	S	S		2
WW	Enterococcus faecalis	0060B	Medicine Hat	Canada: Alberta	50.0421° N, 110.7197° W	S	S	S	I	R	S	S	S	S	R	S	S		2
WW	Enterococcus faecalis	0060C	Medicine Hat	Canada: Alberta	50.0421° N, 110.7197° W	S	S	S	S	I	S	S	S	S	R	S	S		1
WW	Enterococcus faecalis	0061A	Medicine Hat	Canada: Alberta	50.0421° N, 110.7197° W	S	S	S	S	I	S	S	S	S	I	S	S		0
WW	Enterococcus faecalis	0061C	Medicine Hat	Canada: Alberta	50.0421° N, 110.7197° W	S	S	S	S	S	S	S	S	S	S	S	S		0
WW	Enterococcus faecalis	0060I	Medicine Hat	Canada: Alberta	50.0421° N, 110.7197° W	S	S	S	R	R	S	S	S	S	R	S	S		3
WW	Enterococcus faecalis	0060J	Medicine Hat	Canada: Alberta	50.0421° N, 110.7197° W	S	S	S	I	R	S	S	S	S	R	S	S		2
WW	Enterococcus faecalis	0060K	Medicine Hat	Canada: Alberta	50.0421° N, 110.7197° W	S	S	S	R	R	S	I	S	S	R	S	S		3
WW	Enterococcus faecalis	0060L	Medicine Hat	Canada: Alberta	50.0421° N, 110.7197° W	S	S	S	R	R	S	S	S	S	R	S	S		3
WW	Enterococcus faecalis	0062A	Calgary	Canada: Alberta	51.0447° N, 114.0719° W	S	S	S	R	R	S	S	S	S	R	S	S		3
WW	Enterococcus faecalis	0062C	Calgary	Canada: Alberta	51.0447° N, 114.0719° W	S	S	S	S	I	S	S	S	S	R	S	R		2
WW	Enterococcus faecalis	0062J	Calgary	Canada: Alberta	51.0447° N, 114.0719° W	S	S	S	R	R	S	S	I	S	R	S	R		4
WW	Enterococcus faecalis	0062K	Calgary	Canada: Alberta	51.0447° N, 114.0719° W	S	S	S	R	R	S	S	R	S	R	S	S		4
WW	Enterococcus faecalis	0062L	Calgary	Canada: Alberta	51.0447° N, 114.0719° W	S	S	S	I	R	S	S	S	S	R	S	S		2
WW	Enterococcus faecalis	0062M	Calgary	Canada: Alberta	51.0447° N, 114.0719° W	S	S	S	R	R	S	S	S	S	R	S	S		3
WW	Enterococcus faecalis	0063D	Medicine Hat	Canada: Alberta	50.0421° N, 110.7197° W	S	S	S	S	I	S	S	S	S	R	S	S		1
WW	Enterococcus faecalis	0063I	Medicine Hat	Canada: Alberta	50.0421° N, 110.7197° W	S	S	S	I	R	S	S	S	S	R	S	S		2
WW	Enterococcus faecalis	0063J	Medicine Hat	Canada: Alberta	50.0421° N, 110.7197° W	S	S	S	R	R	S	S	R	S	R	S	S		4
WW	Enterococcus faecalis	0063K	Medicine Hat	Canada: Alberta	50.0421° N, 110.7197° W	S	S	S	R	R	S	S	S	R	R	R	S		5
WW	Enterococcus faecalis	0063L	Medicine Hat	Canada: Alberta	50.0421° N, 110.7197° W	S	S	S	R	R	S	S	I	S	R	S	S		3
WW	Enterococcus faecalis	0063M	Medicine Hat	Canada: Alberta	50.0421° N, 110.7197° W	S	S	S	R	R	S	I	I	S	R	S	R		4
WW	Enterococcus faecalis	0065A	Calgary	Canada: Alberta	51.0447° N, 114.0719° W	S	S	S	R	R	S	S	S	S	R	S	S		3
WW	Enterococcus faecalis	0065D	Calgary	Canada: Alberta	51.0447° N, 114.0719° W	S	S	S	I	I	S	S	S	S	I	S	S		0
WW	Enterococcus faecalis	0065I	Calgary	Canada: Alberta	51.0447° N, 114.0719° W	S	S	S	R	R	S	S	R	S	R	S	R		5
WW	Enterococcus faecalis	0065J	Calgary	Canada: Alberta	51.0447° N, 114.0719° W	S	S	S	R	R	S	S	S	S	R	S	S		3
WW	Enterococcus faecalis	0065K	Calgary	Canada: Alberta	51.0447° N, 114.0719° W	S	S	S	R	R	S	S	S	S	R	S	S		3
WW	Enterococcus faecalis	0065M	Calgary	Canada: Alberta	51.0447° N, 114.0719° W	S	S	S	I	R	S	S	S	S	R	S	S		2
WW	Enterococcus faecalis	0067C	Medicine Hat	Canada: Alberta	50.0421° N, 110.7197° W	S	S	S	R	I	S	S	I	S	R	S	R		3
WW	Enterococcus faecalis	0067I	Medicine Hat	Canada: Alberta	50.0421° N, 110.7197° W	S	S	S	I	R	S	S	S	S	R	S	S		2
WW	Enterococcus faecalis	0067J	Medicine Hat	Canada: Alberta	50.0421° N, 110.7197° W	S	S	S	I	R	R	R	S	R	R	S	S		5
WW	Enterococcus faecalis	0067K	Medicine Hat	Canada: Alberta	50.0421° N, 110.7197° W	S	S	S	I	R	S	S	S	S	R	S	S		2
FC	Enterococcus faecalis	0630A	Feedlot A	Canada: Alberta	51.4962° N, 113.5103° W	S	S	S	S	I	S	S	I	S	R	S	S		1
NWS	Enterococcus faecalis	EntR_0171	Feedlot C	Canada: Alberta	50.3494° N, 113.7750° W	I	S	S	R	R	S	S	S	S	R	S	S		3
NWS	Enterococcus faecalis	EntR_0190	Feedlot C	Canada: Alberta	50.3494° N, 113.7750° W	S	S	S	R	R	S	S	S	S	R	S	S		3
NWS	Enterococcus faecalis	SWEntR_0325	Feedlot C	Canada: Alberta	50.3494° N, 113.7750° W	I	S	S	R	R	S	S	I	S	R	R	R		5
NWS	Enterococcus faecalis	SWEntR_0367	Feedlot A	Canada: Alberta	51.4962° N, 113.5103° W	S	S	S	R	R	S	R	S	S	R	R	S		5
NWS	Enterococcus faecalis	Ent_0002	Feedlot A	Canada: Alberta	51.4962° N, 113.5103° W	S	S	S	S	S	S	S	S	S	R	S	S		1
NWS	Enterococcus faecalis	Ent_0025	Feedlot C	Canada: Alberta	50.3494° N, 113.7750° W	S	S	S	S	S	S	S	S	S	I	S	S		0
NWS	Enterococcus faecalis	Ent_0182	Feedlot A	Canada: Alberta	51.4962° N, 113.5103° W	S	S	S	S	I	S	S	S	S	I	S	S		0
NWS	Enterococcus faecalis	Ent_0183	Feedlot A	Canada: Alberta	51.4962° N, 113.5103° W	S	S	S	S	I	S	S	S	S	I	S	S		0
NWS	Enterococcus faecalis	Ent_0184	Feedlot A	Canada: Alberta	51.4962° N, 113.5103° W	S	S	S	S	I	S	S	S	S	R	S	S		1
NWS	Enterococcus faecalis	Ent_0185	Feedlot A	Canada: Alberta	51.4962° N, 113.5103° W	S	S	S	S	I	S	S	S	S	I	S	S		0
NWS	Enterococcus faecalis	Ent_0187	Feedlot A	Canada: Alberta	51.4962° N, 113.5103° W	S	S	S	S	I	S	S	S	S	R	S	S		1
NWS	Enterococcus faecalis	Ent_0202	Feedlot C	Canada: Alberta	50.3494° N, 113.7750° W	S	S	S	S	S	S	S	S	S	R	S	S		1
NWS	Enterococcus faecalis	Ent_0238	Feedlot C	Canada: Alberta	50.3494° N, 113.7750° W	S	S	S	S	I	S	S	S	S	I	S	S		0
NWS	Enterococcus faecalis	Ent_0239	Feedlot C	Canada: Alberta	50.3494° N, 113.7750° W	S	S	S	S	I	S	S	S	S	R	S	S		1
NWS	Enterococcus faecalis	Ent_0240	Feedlot C	Canada: Alberta	50.3494° N, 113.7750° W	I	S	S	S	I	S	S	S	S	R	S	S		1
NWS	Enterococcus faecalis	Ent_0241	Feedlot C	Canada: Alberta	50.3494° N, 113.7750° W	S	S	S	S	I	S	S	I	S	I	S	S		0
NWS	Enterococcus faecalis	Ent_0269	Feedlot A	Canada: Alberta	51.4962° N, 113.5103° W	S	S	S	S	I	S	S	S	S	R	S	S		1
NWS	Enterococcus faecalis	Ent_0270	Feedlot A	Canada: Alberta	51.4962° N, 113.5103° W	I	S	S	S	S	S	S	S	S	R	S	S		1
NWS	Enterococcus faecalis	Ent_0271	Feedlot A	Canada: Alberta	51.4962° N, 113.5103° W	S	S	S	S	S	S	S	S	S	R	S	S		1
NWS	Enterococcus faecalis	Ent_0272	Feedlot A	Canada: Alberta	51.4962° N, 113.5103° W	S	S	S	S	I	S	S	S	S	R	S	S		1
NWS	Enterococcus faecalis	Ent_0273	Feedlot A	Canada: Alberta	51.4962° N, 113.5103° W	S	S	S	S	I	S	S	S	S	R	S	S		1
NWS	Enterococcus faecalis	Ent_0274	Feedlot A	Canada: Alberta	51.4962° N, 113.5103° W	S	S	S	S	I	S	S	S	S	R	S	S		1
NWS	Enterococcus faecalis	Ent_0275	Feedlot A	Canada: Alberta	51.4962° N, 113.5103° W	S	S	S	S	I	S	S	S	S	R	S	S		1
NWS	Enterococcus faecalis	Ent_0276	Feedlot A	Canada: Alberta	51.4962° N, 113.5103° W	I	S	S	R	S	S	S	S	S	R	S	S		2
NWS	Enterococcus faecalis	Ent_0277	Feedlot A	Canada: Alberta	51.4962° N, 113.5103° W	S	S	S	S	S	S	S	S	S	I	S	S		0
NWS	Enterococcus faecalis	Ent_0279	Feedlot A	Canada: Alberta	51.4962° N, 113.5103° W	S	S	S	S	S	S	S	S	S	I	S	S		0
NWS	Enterococcus faecalis	Ent_0280	Feedlot A	Canada: Alberta	51.4962° N, 113.5103° W	S	S	S	S	I	S	S	S	S	R	S	S		1
NWS	Enterococcus faecalis	Ent_0281	Feedlot A	Canada: Alberta	51.4962° N, 113.5103° W	I	S	S	S	S	S	S	S	S	R	S	S		1
NWS	Enterococcus faecalis	SWEnt_0985	Feedlot C	Canada: Alberta	50.3494° N, 113.7750° W	I	S	S	R	R	S	S	S	S	R	S	S		3
NWS	Enterococcus faecalis	SWEnt_1073	Feedlot C	Canada: Alberta	50.3494° N, 113.7750° W	I	S	S	S	I	S	S	S	S	R	S	S		1
NWS	Enterococcus faecalis	SWEnt_1105	Feedlot C	Canada: Alberta	50.3494° N, 113.7750° W	I	S	S	S	I	S	S	S	S	R	S	S		1
NWS	Enterococcus faecalis	SWEnt_1106	Feedlot C	Canada: Alberta	50.3494° N, 113.7750° W	I	S	S	S	I	S	S	S	S	R	S	S		1
NWS	Enterococcus faecalis	SWEnt_1107	Feedlot C	Canada: Alberta	50.3494° N, 113.7750° W	S	S	S	S	I	S	S	S	S	R	S	S		1
NWS	Enterococcus faecalis	SWEnt_1108	Feedlot C	Canada: Alberta	50.3494° N, 113.7750° W	S	S	S	S	I	S	S	S	S	I	S	S		0
NWS	Enterococcus faecalis	SWEnt_1110	Feedlot C	Canada: Alberta	50.3494° N, 113.7750° W	I	S	S	S	I	S	S	S	S	R	S	S		1
NWS	Enterococcus faecalis	SWEnt_1112	Feedlot C	Canada: Alberta	50.3494° N, 113.7750° W	S	S	S	S	I	S	S	S	S	R	S	S		1
NWS	Enterococcus faecalis	SWEnt_1156	Feedlot A	Canada: Alberta	51.4962° N, 113.5103° W	S	S	S	S	I	S	S	S	S	I	S	S		0
NWS	Enterococcus faecalis	SWEnt_1158	Feedlot A	Canada: Alberta	51.4962° N, 113.5103° W	S	S	S	S	I	S	S	S	S	I	S	S		0
NWS	Enterococcus faecalis	SWEnt_1159	Feedlot A	Canada: Alberta	51.4962° N, 113.5103° W	I	S	S	S	S	S	S	S	S	R	S	S		1
NWS	Enterococcus faecalis	SWEnt_1183	Feedlot A	Canada: Alberta	51.4962° N, 113.5103° W	S	S	S	S	I	S	S	S	S	I	S	S		0
FC	Enterococcus faecalis	0093C	Feedlot C	Canada: Alberta	50.3494° N, 113.7750° W	S	S	S	S	I	S	S	S	S	R	S	S		1
FC	Enterococcus faecalis	0165K	Feedlot B	Canada: Alberta	49.9315° N, 112.6889° W	I	S	S	R	R	S	S	S	S	R	S	S		3
FC	Enterococcus faecalis	0172A	Feedlot B	Canada: Alberta	49.9315° N, 112.6889° W	S	S	S	I	I	S	S	S	S	R	S	S		1
FC	Enterococcus faecalis	0190B	Feedlot D	Canada: Alberta	53.4941° N, 112.0539° W	I	S	S	R	S	S	S	S	S	R	S	S		2
FC	Enterococcus faecalis	0190C	Feedlot D	Canada: Alberta	53.4941° N, 112.0539° W	S	S	S	R	S	S	S	S	S	R	S	S		2
FC	Enterococcus faecalis	0192A	Feedlot D	Canada: Alberta	53.4941° N, 112.0539° W	I	S	S	R	I	S	S	I	S	R	S	S		2
FC	Enterococcus faecalis	0192B	Feedlot D	Canada: Alberta	53.4941° N, 112.0539° W	S	S	S	R	I	S	S	I	S	R	S	S		2
FC	Enterococcus faecalis	0203C	Feedlot A	Canada: Alberta	51.4962° N, 113.5103° W	I	S	S	S	I	S	S	I	S	R	S	S		1
FC	Enterococcus faecalis	0211C	Feedlot A	Canada: Alberta	51.4962° N, 113.5103° W	S	S	S	S	I	S	S	S	S	R	S	S		1
FC	Enterococcus faecalis	0211K	Feedlot A	Canada: Alberta	51.4962° N, 113.5103° W	S	S	S	R	R	S	S	S	S	R	S	S		3
FC	Enterococcus faecalis	0213I	Feedlot A	Canada: Alberta	51.4962° N, 113.5103° W	I	S	S	R	R	S	S	I	S	R	S	S		3
FC	Enterococcus faecalis	0214B	Feedlot A	Canada: Alberta	51.4962° N, 113.5103° W	I	S	S	S	I	S	S	I	S	R	S	S		1
FC	Enterococcus faecalis	0216B	Feedlot A	Canada: Alberta	51.4962° N, 113.5103° W	S	S	S	S	I	S	S	S	S	R	S	S		1
FC	Enterococcus faecalis	0216K	Feedlot A	Canada: Alberta	51.4962° N, 113.5103° W	S	S	S	R	R	S	S	I	S	R	S	S		3
FC	Enterococcus faecalis	0217B	Feedlot A	Canada: Alberta	51.4962° N, 113.5103° W	S	S	S	S	I	S	S	S	S	R	S	S		1
FC	Enterococcus faecalis	0217I	Feedlot A	Canada: Alberta	51.4962° N, 113.5103° W	I	S	S	R	R	S	S	I	S	R	S	S		3
FC	Enterococcus faecalis	0217J	Feedlot A	Canada: Alberta	51.4962° N, 113.5103° W	S	S	S	R	R	S	S	I	I	R	S	S		3
FC	Enterococcus faecalis	0217K	Feedlot A	Canada: Alberta	51.4962° N, 113.5103° W	S	S	S	R	R	S	S	I	I	R	S	S		3
FC	Enterococcus faecalis	0278K	Feedlot A	Canada: Alberta	51.4962° N, 113.5103° W	S	S	S	R	R	S	S	I	S	R	S	S		3
FC	Enterococcus faecalis	0021E	Feedlot B	Canada: Alberta	49.9315° N, 112.6889° W	S	S	S	S	I	S	S	S	S	R	S	S		1
FC	Enterococcus faecalis	0034E	Feedlot B	Canada: Alberta	49.9315° N, 112.6889° W	S	S	S	S	I	S	S	S	S	R	S	S		1
FC	Enterococcus faecalis	0051E	Feedlot D	Canada: Alberta	53.4941° N, 112.0539° W	S	S	S	S	S	S	S	S	S	R	S	S		1
FC	Enterococcus faecalis	0736C	Feedlot A	Canada: Alberta	51.4962° N, 113.5103° W	I	S	S	R	I	S	S	R	I	R	S	R		4
FC	Enterococcus faecalis	0764C	Feedlot D	Canada: Alberta	53.4941° N, 112.0539° W	I	S	S	S	I	S	S	I	S	R	S	R		2
FC	Enterococcus faecalis	0797A	Feedlot A	Canada: Alberta	51.4962° N, 113.5103° W	I	S	S	R	I	S	S	I	S	R	S	S		2
FC	Enterococcus faecalis	0797C	Feedlot A	Canada: Alberta	51.4962° N, 113.5103° W	I	S	S	S	I	S	S	S	I	R	S	R		2
FC	Enterococcus faecalis	0800A	Feedlot A	Canada: Alberta	51.4962° N, 113.5103° W	I	S	S	R	I	S	S	I	S	R	S	S		2
FC	Enterococcus faecalis	0827I	Feedlot B	Canada: Alberta	49.9315° N, 112.6889° W	S	S	S	R	R	S	S	I	I	R	R	S		4
BP	Enterococcus faecium	BP-R1E-3	Retail beef	Canada: Alberta	53.9333° N, 116.5765° W	S		S	S	I	S	S	S	S	R	S	S		1
CB	Enterococcus faecium	0069B	Feedlot D	Canada: Alberta	53.4941° N, 112.0539° W	S	S	S	S	S	S	S	S	S	S	S	S		0
CB	Enterococcus faecium	0069E	Feedlot D	Canada: Alberta	53.4941° N, 112.0539° W	S	S	S	I	I	S	S	S	I	S	S	S		0
CB	Enterococcus faecium	0069I	Feedlot D	Canada: Alberta	53.4941° N, 112.0539° W	S	S	S	R	R	S	S	S	I	S	S	S		2
CB	Enterococcus faecium	0069K	Feedlot D	Canada: Alberta	53.4941° N, 112.0539° W	S	S	S	I	R	S	S	S	S	S	S	S		1
CB	Enterococcus faecium	0070J	Feedlot D	Canada: Alberta	53.4941° N, 112.0539° W	S	S	S	R	R	S	S	S	I	S	S	S		2
CB	Enterococcus faecium	0070L	Feedlot D	Canada: Alberta	53.4941° N, 112.0539° W	S	S	S	R	R	S	S	S	I	S	S	S		2
CB	Enterococcus faecium	0093I	Feedlot D	Canada: Alberta	53.4941° N, 112.0539° W	S	S	S	R	R	S	S	S	I	I	S	S		2
CB	Enterococcus faecium	0093J	Feedlot D	Canada: Alberta	53.4941° N, 112.0539° W	S	S	S	R	R	S	S	S	I	S	S	S		2
CB	Enterococcus faecium	0093K	Feedlot D	Canada: Alberta	53.4941° N, 112.0539° W	S	S	S	I	R	S	S	S	S	S	S	S		1
CB	Enterococcus faecium	0094E	Feedlot D	Canada: Alberta	53.4941° N, 112.0539° W	S	S	S	S	R	S	S	S	S	S	S	S		1
CB	Enterococcus faecium	0104A	Feedlot D	Canada: Alberta	53.4941° N, 112.0539° W	S	S	S	R	R	S	S	S	S	S	S	S		2
CB	Enterococcus faecium	0121K	Feedlot B	Canada: Alberta	49.9315° N, 112.6889° W	S	S	S	R	R	S	S	S	S	S	R	S		3
CB	Enterococcus faecium	0127I	Feedlot D	Canada: Alberta	53.4941° N, 112.0539° W	S	S	S	R	R	S	S	S	S	S	S	S		2
CB	Enterococcus faecium	0139J	Feedlot D	Canada: Alberta	53.4941° N, 112.0539° W	S	S	S	R	R	S	S	S	S	S	S	S		2
CB	Enterococcus faecium	EntR_0041	Feedlot C	Canada: Alberta	50.3494° N, 113.7750° W	S	S	S	I	R	S	S	S	S	I	S	S		1
CB	Enterococcus faecium	EntR_0150	Feedlot C	Canada: Alberta	50.3494° N, 113.7750° W	S	S	S	R	R	S	S	S	S	I	S	S		2
CB	Enterococcus faecium	EntR_0158	Feedlot A	Canada: Alberta	51.4962° N, 113.5103° W	S	S	S	S	R	S	S	S	I	S	S	S		1
CB	Enterococcus faecium	EntR_0182	Feedlot A	Canada: Alberta	51.4962° N, 113.5103° W	S	S	S	R	R	S	S	S	S	R	S	S		3
CB	Enterococcus faecium	EntR_0183	Feedlot A	Canada: Alberta	51.4962° N, 113.5103° W	S	S	S	R	R	S	S	S	R	I	S	S		3
CB	Enterococcus faecium	EntR_0186	Feedlot A	Canada: Alberta	51.4962° N, 113.5103° W	S	S	S	R	R	S	S	S	I	I	S	S		2
CB	Enterococcus faecium	EntR_0188	Feedlot A	Canada: Alberta	51.4962° N, 113.5103° W	S	S	S	R	R	S	S	S	S	S	S	S		2
CB	Enterococcus faecium	SWEntR_0225	Feedlot A	Canada: Alberta	51.4962° N, 113.5103° W	S	S	S	R	R	S	S	S	R	S	S	S		3
CB	Enterococcus faecium	SWEntR_0226	Feedlot A	Canada: Alberta	51.4962° N, 113.5103° W	S	S	S	R	R	S	S	S	I	S	S	S		2
CB	Enterococcus faecium	SWEntR_0235	Feedlot C	Canada: Alberta	50.3494° N, 113.7750° W	S	S	S	S	R	S	S	S	S	I	S	S		1
CB	Enterococcus faecium	SWEntR_0280	Feedlot C	Canada: Alberta	50.3494° N, 113.7750° W	S	S	S	R	R	S	S	S	S	R	R	S		4
CB	Enterococcus faecium	SWEntR_0303	Feedlot C	Canada: Alberta	50.3494° N, 113.7750° W	S	S	S	I	R	S	S	S	S	I	S	S		1
CB	Enterococcus faecium	SWEntR_0309	Feedlot C	Canada: Alberta	50.3494° N, 113.7750° W	S	S	S	R	R	S	S	S	S	S	S	S		2
CB	Enterococcus faecium	SWEntR_0338	Feedlot C	Canada: Alberta	50.3494° N, 113.7750° W	S	S	S	I	R	S	S	S	S	I	S	S		1
CB	Enterococcus faecium	SWEntR_0348	Feedlot C	Canada: Alberta	50.3494° N, 113.7750° W	S	S	S	R	R	S	S	S	S	R	S	S		3
CB	Enterococcus faecium	SWEntR_0379	Feedlot C	Canada: Alberta	50.3494° N, 113.7750° W	S	S	S	I	R	S	S	S	S	R	S	S		2
CB	Enterococcus faecium	SWEntR_0383	Feedlot C	Canada: Alberta	50.3494° N, 113.7750° W	S	S	S	I	R	S	S	S	S	I	S	S		1
CB	Enterococcus faecium	SWEntR_0385	Feedlot C	Canada: Alberta	50.3494° N, 113.7750° W	S	S	S	S	R	S	S	S	S	I	S	S		1
CB	Enterococcus faecium	SWEntR_0386	Feedlot C	Canada: Alberta	50.3494° N, 113.7750° W	S	S	S	I	R	S	S	S	S	I	S	S		1
CB	Enterococcus faecium	SWEntR_0389	Feedlot C	Canada: Alberta	50.3494° N, 113.7750° W	S	S	S	R	R	S	S	S	S	I	S	S		2
CB	Enterococcus faecium	SWEntR_0391	Feedlot C	Canada: Alberta	50.3494° N, 113.7750° W	S	S	S	I	R	S	S	S	S	I	S	S		1
CB	Enterococcus faecium	SWEntR_0396	Feedlot A	Canada: Alberta	51.4962° N, 113.5103° W	S	S	S	R	R	S	S	S	S	I	R	S		3
CB	Enterococcus faecium	Ent_0179	Feedlot A	Canada: Alberta	51.4962° N, 113.5103° W	S	S	S	S	I	S	S	S	I	S	S	S		0
CB	Enterococcus faecium	SWEnt_0931	Feedlot A	Canada: Alberta	51.4962° N, 113.5103° W	S	S	S	R	R	S	S	S	S	S	S	S		2
CB	Enterococcus faecium	SWEnt_0932	Feedlot A	Canada: Alberta	51.4962° N, 113.5103° W	S	S	S	S	R	S	S	S	S	S	S	S		1
CB	Enterococcus faecium	SWEnt_0933	Feedlot A	Canada: Alberta	51.4962° N, 113.5103° W	S	S	S	R	I	S	S	S	I	S	S	S		1
CB	Enterococcus faecium	SWEnt_0936	Feedlot A	Canada: Alberta	51.4962° N, 113.5103° W	S	S	S	S	I	S	S	S	R	S	S	S		1
CB	Enterococcus faecium	SWEnt_1208	Feedlot C	Canada: Alberta	50.3494° N, 113.7750° W	S	S	S	S	S	S	S	S	S	S	S	S		0
CB	Enterococcus faecium	SWEnt_1210	Feedlot C	Canada: Alberta	50.3494° N, 113.7750° W	S	S	S	S	R	S	S	S	S	S	S	S		1
CB	Enterococcus faecium	SWEnt_1216	Feedlot C	Canada: Alberta	50.3494° N, 113.7750° W	S	S	S	R	I	S	S	S	S	S	S	S		1
CB	Enterococcus faecium	SWEntR_0048	Feedlot C	Canada: Alberta	50.3494° N, 113.7750° W	S	S	S	R	R	S	S	S	S	I	S	S		2
NSS	Enterococcus faecium	NS0120	Human clinical; CLS	Canada: Alberta	53.9333° N, 116.5765° W	S	S	S	S	I	S	S	S	R	S	S	S		1
NSS	Enterococcus faecium	NS0171	Human clinical; CLS	Canada: Alberta	53.9333° N, 116.5765° W	S	S	R	S	S	S	S	S	R	S	S	S		2
NSS	Enterococcus faecium	NS0176	Human clinical; CLS	Canada: Alberta	53.9333° N, 116.5765° W	S	S	R	S	R	S	S	S	R	S	I	S		3
NSS	Enterococcus faecium	NS0210	Human clinical; CLS	Canada: Alberta	53.9333° N, 116.5765° W	S	S	S	S	I	S	S	S	S	S	S	S		0
NSS	Enterococcus faecium	NS0211	Human clinical; CLS	Canada: Alberta	53.9333° N, 116.5765° W	S	S	S	S	S	S	S	S	S	S	S	S		0
NSS	Enterococcus faecium	NS0215	Human clinical; CLS	Canada: Alberta	53.9333° N, 116.5765° W	S	S	S	S	R	S	S	S	S	S	S	S		1
NSS	Enterococcus faecium	NS0452	Human clinical; CLS	Canada: Alberta	53.9333° N, 116.5765° W	S	S	R	R	R	S	S	S	R	R	S	S		5
NSS	Enterococcus faecium	NS0554	Human clinical; CLS	Canada: Alberta	53.9333° N, 116.5765° W	S	S	R	I	R	S	S	S	I	S	R	S		3
NSS	Enterococcus faecium	NS0564	Human clinical; CLS	Canada: Alberta	53.9333° N, 116.5765° W	S	S	R	S	S	S	R	S	R	R	S	S		4
NSS	Enterococcus faecium	NS0590	Human clinical; CLS	Canada: Alberta	53.9333° N, 116.5765° W	S	S	S	S	R	S	S	S	S	S	S	S		1
NSS	Enterococcus faecium	NS0641	Human clinical; CLS	Canada: Alberta	53.9333° N, 116.5765° W	S	S	R	S	R	S	S	S	R	S	S	S		3
NSS	Enterococcus faecium	NS0721	Human clinical; CLS	Canada: Alberta	53.9333° N, 116.5765° W	S	S	R	R	I	S	S	S	R	S	S	S		3
NSS	Enterococcus faecium	NS0734	Human clinical; CLS	Canada: Alberta	53.9333° N, 116.5765° W	S	S	R	S	R	S	S	S	R	S	S	S		3
NSS	Enterococcus faecium	NS0790	Human clinical; CLS	Canada: Alberta	53.9333° N, 116.5765° W	S	S	R	S	R	S	S	S	R	S	S	S		3
NSS	Enterococcus faecium	NS0794	Human clinical; CLS	Canada: Alberta	53.9333° N, 116.5765° W	S	S	R	S	R	S	S	S	R	S	S	S		3
NSS	Enterococcus faecium	NS0901	Human clinical; CLS	Canada: Alberta	53.9333° N, 116.5765° W	S	S	R	R	R	S	S	S	R	S	S	S		4
NSS	Enterococcus faecium	NS0913	Human clinical; CLS	Canada: Alberta	53.9333° N, 116.5765° W	S	S	S	R	I	I	S	S	I	S	S	S		1
NSS	Enterococcus faecium	NS0940	Human clinical; CLS	Canada: Alberta	53.9333° N, 116.5765° W	S	S	R	S	R	S	S	S	R	S	S	S		3
NSS	Enterococcus faecium	NS0972	Human clinical; CLS	Canada: Alberta	53.9333° N, 116.5765° W	S	S	R	R	R	S	S	S	R	S	S	S		4
NSS	Enterococcus faecium	NS1001	Human clinical; CLS	Canada: Alberta	53.9333° N, 116.5765° W	S	S	R	S	R	S	S	S	R	S	I	S		3
NSS	Enterococcus faecium	NS1050	Human clinical; CLS	Canada: Alberta	53.9333° N, 116.5765° W	S	S	R	S	R	S	S	S	R	S	S	S		3
NSS	Enterococcus faecium	NS1231	Human clinical; CLS	Canada: Alberta	53.9333° N, 116.5765° W	S	S	R	S	R	S	S	S	R	S	S	S		3
NSS	Enterococcus faecium	NS1287	Human clinical; CLS	Canada: Alberta	53.9333° N, 116.5765° W	S	S	R	R	R	S	S	S	R	S	S	S		4
NSS	Enterococcus faecium	NS1359	Human clinical; CLS	Canada: Alberta	53.9333° N, 116.5765° W	S	S	R	I	I	I	S	S	R	S	S	S		2
NSS	Enterococcus faecium	NS1438	Human clinical; CLS	Canada: Alberta	53.9333° N, 116.5765° W	S	S	R	S	R	S	S	S	R	S	S	S		3
NSS	Enterococcus faecium	NS1531	Human clinical; CLS	Canada: Alberta	53.9333° N, 116.5765° W	S	S	R	R	R	S	R	S	R	S	S	S		5
NSS	Enterococcus faecium	NS1546	Human clinical; CLS	Canada: Alberta	53.9333° N, 116.5765° W	S	S	S	I	I	S	S	S	I	S	S	S		0
NSS	Enterococcus faecium	NS1659	Human clinical; CLS	Canada: Alberta	53.9333° N, 116.5765° W	S	S	R	S	I	S	S	S	R	S	S	S		2
NSS	Enterococcus faecium	NS1689	Human clinical; CLS	Canada: Alberta	53.9333° N, 116.5765° W	S	S	R	I	R	S	R	S	R	S	R	S		5
SS	Enterococcus faecium	SS 0003	Human clinical; CLS	Canada: Alberta	53.9333° N, 116.5765° W	S	S	R	S	R	I	S	S	R	S	S	S		3
SS	Enterococcus faecium	SS 0013	Human clinical; CLS	Canada: Alberta	53.9333° N, 116.5765° W	S	S	S	S	I	R	S	S	I	I	S	S		1
SS	Enterococcus faecium	SS 0015	Human clinical; CLS	Canada: Alberta	53.9333° N, 116.5765° W	S	S	R	R	R	R	S	S	R	S	S	S		5
SS	Enterococcus faecium	SS 0018	Human clinical; CLS	Canada: Alberta	53.9333° N, 116.5765° W	S	S	S	S	R	R	S	S	S	S	S	S		2
SS	Enterococcus faecium	SS 0024	Human clinical; CLS	Canada: Alberta	53.9333° N, 116.5765° W	S	S	R	S	R	S	S	S	R	S	S	S		3
SS	Enterococcus faecium	SS 0026	Human clinical; CLS	Canada: Alberta	53.9333° N, 116.5765° W	S	S	R	S	R	S	S	S	S	S	S	S		2
SS	Enterococcus faecium	SS 0036	Human clinical; CLS	Canada: Alberta	53.9333° N, 116.5765° W	S	S	R	I	S	R	R	S	R	S	S	S		4
SS	Enterococcus faecium	SS 0046	Human clinical; CLS	Canada: Alberta	53.9333° N, 116.5765° W	S	S	R	R	R	S	S	S	S	I	R	S		4
VRE	Enterococcus faecium	VRE0001	Human clinical; CLS	Canada: Alberta	53.9333° N, 116.5765° W	R	I	R	S	R	S	S	S	R	S	S	S		4
VRE	Enterococcus faecium	VRE0002	Human clinical; CLS	Canada: Alberta	53.9333° N, 116.5765° W	R	R	R	S	R	S	R	S	R	I	S	S		6
VRE	Enterococcus faecium	VRE0003	Human clinical; CLS	Canada: Alberta	53.9333° N, 116.5765° W	R	S	R	S	R	S	S	S	R	S	S	S		4
VRE	Enterococcus faecium	VRE0004	Human clinical; CLS	Canada: Alberta	53.9333° N, 116.5765° W	R	I	R	S	R	S	S	S	R	S	S	S		4
VRE	Enterococcus faecium	VRE0005	Human clinical; CLS	Canada: Alberta	53.9333° N, 116.5765° W	R	R	R	S	R	S	S	S	R	S	S	S		5
VRE	Enterococcus faecium	VRE0006	Human clinical; CLS	Canada: Alberta	53.9333° N, 116.5765° W	R	R	R	S	R	S	S	S	R	S	S	S		5
VRE	Enterococcus faecium	VRE0007	Human clinical; CLS	Canada: Alberta	53.9333° N, 116.5765° W	R	I	R	S	R	S	S	S	R	S	S	S		4
VRE	Enterococcus faecium	VRE0008	Human clinical; CLS	Canada: Alberta	53.9333° N, 116.5765° W	R	I	R	S	R	S	S	S	R	S	S	S		4
VRE	Enterococcus faecium	VRE0009	Human clinical; CLS	Canada: Alberta	53.9333° N, 116.5765° W	R	R	R	S	R	S	S	S	R	S	S	S		5
VRE	Enterococcus faecium	VRE0010	Human clinical; CLS	Canada: Alberta	53.9333° N, 116.5765° W	R	S	R	S	R	S	S	S	R	S	S	S		4
VRE	Enterococcus faecium	VRE0011	Human clinical; CLS	Canada: Alberta	53.9333° N, 116.5765° W	R	R	R	S	R	S	S	S	R	S	S	S		5
VRE	Enterococcus faecium	VRE0012	Human clinical; CLS	Canada: Alberta	53.9333° N, 116.5765° W	R	R	R	S	R	S	S	S	R	S	S	S		5
VRE	Enterococcus faecium	VRE0013	Human clinical; CLS	Canada: Alberta	53.9333° N, 116.5765° W	R	I	R	S	R	S	S	S	R	S	S	S		4
VRE	Enterococcus faecium	VRE0014	Human clinical; CLS	Canada: Alberta	53.9333° N, 116.5765° W	R	R	R	S	R	S	S	S	R	S	S	S		5
VRE	Enterococcus faecium	VRE0015	Human clinical; CLS	Canada: Alberta	53.9333° N, 116.5765° W	R	S	R	S	R	S	S	S	R	S	S	S		4
VRE	Enterococcus faecium	VRE0016	Human clinical; CLS	Canada: Alberta	53.9333° N, 116.5765° W	R	R	R	S	R	S	S	S	R	S	S	S		5
VRE	Enterococcus faecium	VRE0017	Human clinical; CLS	Canada: Alberta	53.9333° N, 116.5765° W	R	I	R	S	R	S	S	S	R	S	S	S		4
VRE	Enterococcus faecium	VRE0018	Human clinical; CLS	Canada: Alberta	53.9333° N, 116.5765° W	R	S	R	S	R	S	S	S	R	S	S	S		4
VRE	Enterococcus faecium	VRE0019	Human clinical; CLS	Canada: Alberta	53.9333° N, 116.5765° W	R	R	R	I	R	S	S	S	R	S	I	S		5
VRE	Enterococcus faecium	VRE0020	Human clinical; CLS	Canada: Alberta	53.9333° N, 116.5765° W	R	S	R	S	R	S	S	S	R	S	S	S		4
VRE	Enterococcus faecium	VRE0021	Human clinical; CLS	Canada: Alberta	53.9333° N, 116.5765° W	R	R	R	R	R	S	S	S	R	S	S	S		6
VRE	Enterococcus faecium	VRE0022	Human clinical; CLS	Canada: Alberta	53.9333° N, 116.5765° W	R	R	R	S	R	S	S	S	R	S	S	S		5
VRE	Enterococcus faecium	VRE0023	Human clinical; CLS	Canada: Alberta	53.9333° N, 116.5765° W	R	R	R	I	R	S	R	S	R	S	S	S		6
VRE	Enterococcus faecium	VRE0024	Human clinical; CLS	Canada: Alberta	53.9333° N, 116.5765° W	R	I	R	S	R	S	S	S	R	S	S	S		4
VRE	Enterococcus faecium	VRE0025	Human clinical; CLS	Canada: Alberta	53.9333° N, 116.5765° W	R	S	R	S	R	S	S	S	R	S	S	S		4
VRE	Enterococcus faecium	VRE0026	Human clinical; CLS	Canada: Alberta	53.9333° N, 116.5765° W	R	I	R	S	R	S	S	S	R	S	S	S		4
VRE	Enterococcus faecium	VRE0027	Human clinical; CLS	Canada: Alberta	53.9333° N, 116.5765° W	R	I	R	S	R	S	S	S	R	S	S	S		4
VRE	Enterococcus faecium	VRE0028	Human clinical; CLS	Canada: Alberta	53.9333° N, 116.5765° W	R	R	R	S	R	S	S	S	R	S	S	S		5
VRE	Enterococcus faecium	VRE0029	Human clinical; CLS	Canada: Alberta	53.9333° N, 116.5765° W	R	R	R	S	R	S	S	S	R	R	S	S		6
VRE	Enterococcus faecium	VRE0030	Human clinical; CLS	Canada: Alberta	53.9333° N, 116.5765° W	R	I	R	S	R	S	S	S	R	S	S	S		4
VRE	Enterococcus faecium	VRE0031	Human clinical; CLS	Canada: Alberta	53.9333° N, 116.5765° W	R	R	R	R	R	S	S	S	R	S	I	S		6
VRE	Enterococcus faecium	VRE0032	Human clinical; CLS	Canada: Alberta	53.9333° N, 116.5765° W	R	R	R	S	R	S	S	S	R	S	S	S		5
VRE	Enterococcus faecium	VRE0033	Human clinical; CLS	Canada: Alberta	53.9333° N, 116.5765° W	R	R	R	S	R	S	S	S	R	S	S	S		5
VRE	Enterococcus faecium	VRE0034	Human clinical; CLS	Canada: Alberta	53.9333° N, 116.5765° W	R	R	R	S	R	S	S	S	R	S	S	S		5
VRE	Enterococcus faecium	VRE0035	Human clinical; CLS	Canada: Alberta	53.9333° N, 116.5765° W	R	R	R	R	R	S	S	S	R	S	S	S		6
VRE	Enterococcus faecium	VRE0036	Human clinical; CLS	Canada: Alberta	53.9333° N, 116.5765° W	R	S	R	S	R	S	S	S	R	S	S	S		4
VRE	Enterococcus faecium	VRE0037	Human clinical; CLS	Canada: Alberta	53.9333° N, 116.5765° W	R	R	R	I	R	S	S	S	R	S	S	S		5
VRE	Enterococcus faecium	VRE0038	Human clinical; CLS	Canada: Alberta	53.9333° N, 116.5765° W	R	I	R	S	R	S	S	S	R	S	S	S		4
VRE	Enterococcus faecium	VRE0039	Human clinical; CLS	Canada: Alberta	53.9333° N, 116.5765° W	R	I	R	S	R	S	S	S	R	S	S	S		4
VRE	Enterococcus faecium	VRE0040	Human clinical; CLS	Canada: Alberta	53.9333° N, 116.5765° W	R	S	R	S	R	I	S	S	R	S	S	S		4
VRE	Enterococcus faecium	VRE0041	Human clinical; CLS	Canada: Alberta	53.9333° N, 116.5765° W	R	I	R	S	R	S	S	S	R	S	S	S		4
VRE	Enterococcus faecium	VRE0042	Human clinical; CLS	Canada: Alberta	53.9333° N, 116.5765° W	R	I	R	S	R	S	S	S	R	S	S	S		4
VRE	Enterococcus faecium	VRE0043	Human clinical; CLS	Canada: Alberta	53.9333° N, 116.5765° W	R	R	R	I	R	S	S	S	R	S	R	S		6
VRE	Enterococcus faecium	VRE0044	Human clinical; CLS	Canada: Alberta	53.9333° N, 116.5765° W	R	R	R	S	R	S	R	S	R	S	S	S		6
VRE	Enterococcus faecium	VRE0045	Human clinical; CLS	Canada: Alberta	53.9333° N, 116.5765° W	R	S	R	S	R	S	S	S	R	S	S	S		4
VRE	Enterococcus faecium	VRE0047	Human clinical; CLS	Canada: Alberta	53.9333° N, 116.5765° W	R	S	R	S	R	S	S	S	R	S	S	S		4
VRE	Enterococcus faecium	VRE0048	Human clinical; CLS	Canada: Alberta	53.9333° N, 116.5765° W	R	I	R	S	R	S	S	S	R	S	S	S		4
VRE	Enterococcus faecium	VRE0049	Human clinical; CLS	Canada: Alberta	53.9333° N, 116.5765° W	R	R	R	S	R	S	R	S	R	S	S	S		6
VRE	Enterococcus faecium	VRE0050	Human clinical; CLS	Canada: Alberta	53.9333° N, 116.5765° W	R	S	R	S	R	S	S	S	R	S	S	S		4
VRE	Enterococcus faecium	VRE0051	Human clinical; CLS	Canada: Alberta	53.9333° N, 116.5765° W	R	I	R	S	R	S	S	S	R	S	S	S		4
VRE	Enterococcus faecium	VRE0052	Human clinical; CLS	Canada: Alberta	53.9333° N, 116.5765° W	R	I	R	S	R	S	S	S	R	S	S	S		4
VRE	Enterococcus faecium	VRE0053	Human clinical; CLS	Canada: Alberta	53.9333° N, 116.5765° W	R	S	R	S	R	S	R	S	R	S	S	S		5
VRE	Enterococcus faecium	VRE0054	Human clinical; CLS	Canada: Alberta	53.9333° N, 116.5765° W	R	I	R	S	R	S	S	S	R	S	S	S		4
VRE	Enterococcus faecium	VRE0055	Human clinical; CLS	Canada: Alberta	53.9333° N, 116.5765° W	R	S	R	S	R	S	S	S	R	S	S	S		4
VRE	Enterococcus faecium	VRE0056	Human clinical; CLS	Canada: Alberta	53.9333° N, 116.5765° W	R	R	R	S	R	S	R	S	R	I	S	S		6
VRE	Enterococcus faecium	VRE0057	Human clinical; CLS	Canada: Alberta	53.9333° N, 116.5765° W	R	I	R	S	R	S	S	S	R	S	S	S		4
VRE	Enterococcus faecium	VRE0058	Human clinical; CLS	Canada: Alberta	53.9333° N, 116.5765° W	R	R	R	S	R	S	S	S	R	S	S	S		5
VRE	Enterococcus faecium	VRE0059	Human clinical; CLS	Canada: Alberta	53.9333° N, 116.5765° W	R	I	R	S	R	S	S	S	R	S	S	S		4
VRE	Enterococcus faecium	VRE0061	Human clinical; CLS	Canada: Alberta	53.9333° N, 116.5765° W	R	R	R	S	R	S	S	S	R	S	S	S		5
VRE	Enterococcus faecium	VRE0062	Human clinical; CLS	Canada: Alberta	53.9333° N, 116.5765° W	R	I	R	S	R	S	S	S	R	S	S	S		4
VRE	Enterococcus faecium	VRE0063	Human clinical; CLS	Canada: Alberta	53.9333° N, 116.5765° W	R	S	R	S	R	S	S	S	R	S	S	S		4
VRE	Enterococcus faecium	VRE0064	Human clinical; CLS	Canada: Alberta	53.9333° N, 116.5765° W	R	I	R	R	R	S	S	S	R	S	S	S		5
VRE	Enterococcus faecium	VRE0065	Human clinical; CLS	Canada: Alberta	53.9333° N, 116.5765° W	R	S	R	S	R	S	S	S	R	S	S	S		4
VRE	Enterococcus faecium	VRE0066	Human clinical; CLS	Canada: Alberta	53.9333° N, 116.5765° W	R	R	R	S	R	S	S	S	R	S	S	S		5
VRE	Enterococcus faecium	VRE0067	Human clinical; CLS	Canada: Alberta	53.9333° N, 116.5765° W	R	I	R	I	R	S	R	S	R	S	S	S		5
VRE	Enterococcus faecium	VRE0068	Human clinical; CLS	Canada: Alberta	53.9333° N, 116.5765° W	R	I	R	S	R	S	S	S	R	S	S	S		4
VRE	Enterococcus faecium	VRE0069	Human clinical; CLS	Canada: Alberta	53.9333° N, 116.5765° W	R	R	R	S	R	S	S	S	R	S	S	S		5
VRE	Enterococcus faecium	VRE0070	Human clinical; CLS	Canada: Alberta	53.9333° N, 116.5765° W	R	I	R	I	R	S	S	S	R	S	S	S		4
VRE	Enterococcus faecium	VRE0071	Human clinical; CLS	Canada: Alberta	53.9333° N, 116.5765° W	R	I	R	R	R	S	R	S	R	S	S	S		6
VRE	Enterococcus faecium	VRE0072	Human clinical; CLS	Canada: Alberta	53.9333° N, 116.5765° W	R	S	R	S	R	S	S	S	R	S	S	S		4
VRE	Enterococcus faecium	VRE0073	Human clinical; CLS	Canada: Alberta	53.9333° N, 116.5765° W	R	R	R	S	R	S	S	S	R	S	S	S		5
VRE	Enterococcus faecium	VRE0074	Human clinical; CLS	Canada: Alberta	53.9333° N, 116.5765° W	R	I	R	S	R	S	S	S	R	S	S	S		4
VRE	Enterococcus faecium	VRE0075	Human clinical; CLS	Canada: Alberta	53.9333° N, 116.5765° W	R	R	R	S	R	S	S	S	R	S	S	S		5
VRE	Enterococcus faecium	VRE0076	Human clinical; CLS	Canada: Alberta	53.9333° N, 116.5765° W	R	I	R	S	R	S	S	S	R	S	S	S		4
VRE	Enterococcus faecium	VRE0077	Human clinical; CLS	Canada: Alberta	53.9333° N, 116.5765° W	R	R	R	S	R	S	S	S	R	S	S	S		5
VRE	Enterococcus faecium	VRE0078	Human clinical; CLS	Canada: Alberta	53.9333° N, 116.5765° W	R	I	R	I	R	S	S	S	R	S	S	S		4
VRE	Enterococcus faecium	VRE0080	Human clinical; CLS	Canada: Alberta	53.9333° N, 116.5765° W	S	S	R	S	R	S	S	S	R	S	S	S		3
VRE	Enterococcus faecium	VRE0081	Human clinical; CLS	Canada: Alberta	53.9333° N, 116.5765° W	R	I	R	S	R	S	S	S	R	S	S	S		4
VRE	Enterococcus faecium	VRE0082	Human clinical; CLS	Canada: Alberta	53.9333° N, 116.5765° W	R	I	R	S	R	S	S	S	R	S	S	S		4
VRE	Enterococcus faecium	VRE0083	Human clinical; CLS	Canada: Alberta	53.9333° N, 116.5765° W	R	R	R	S	R	S	R	S	R	I	S	S		6
VRE	Enterococcus faecium	VRE0084	Human clinical; CLS	Canada: Alberta	53.9333° N, 116.5765° W	R	I	R	S	R	S	S	S	R	S	S	S		4
VRE	Enterococcus faecium	VRE0085	Human clinical; CLS	Canada: Alberta	53.9333° N, 116.5765° W	R	R	R	S	R	S	S	S	R	S	S	S		5
VRE	Enterococcus faecium	VRE0086	Human clinical; CLS	Canada: Alberta	53.9333° N, 116.5765° W	R	R	R	S	R	S	S	S	R	S	S	S		5
VRE	Enterococcus faecium	VRE0087	Human clinical; CLS	Canada: Alberta	53.9333° N, 116.5765° W	R	R	R	S	R	S	R	S	R	I	S	S		6
VRE	Enterococcus faecium	VRE0088	Human clinical; CLS	Canada: Alberta	53.9333° N, 116.5765° W	R	I	R	S	R	S	S	S	R	S	S	S		4
VRE	Enterococcus faecium	VRE0089	Human clinical; CLS	Canada: Alberta	53.9333° N, 116.5765° W	R	R	R	R	R	S	S	S	R	S	S	S		6
VRE	Enterococcus faecium	VRE0090	Human clinical; CLS	Canada: Alberta	53.9333° N, 116.5765° W	S	S	R	S	I	S	S	S	R	S	S	S		2
VRE	Enterococcus faecium	VRE0091	Human clinical; CLS	Canada: Alberta	53.9333° N, 116.5765° W	R	I	R	S	R	S	S	S	R	S	S	S		4
VRE	Enterococcus faecium	VRE0092	Human clinical; CLS	Canada: Alberta	53.9333° N, 116.5765° W	R	R	R	S	R	S	S	S	R	S	S	S		5
VRE	Enterococcus faecium	VRE0093	Human clinical; CLS	Canada: Alberta	53.9333° N, 116.5765° W	R	S	R	S	R	S	S	S	R	S	S	S		4
VRE	Enterococcus faecium	VRE0094	Human clinical; CLS	Canada: Alberta	53.9333° N, 116.5765° W	R	R	R	R	R	R	S	S	R	S	S	S		7
VRE	Enterococcus faecium	VRE0095	Human clinical; CLS	Canada: Alberta	53.9333° N, 116.5765° W	R	S	R	S	R	S	S	S	R	S	S	S		4
VRE	Enterococcus faecium	VRE0096	Human clinical; CLS	Canada: Alberta	53.9333° N, 116.5765° W	R	R	R	S	R	S	S	S	R	S	S	S		5
VRE	Enterococcus faecium	VRE0097	Human clinical; CLS	Canada: Alberta	53.9333° N, 116.5765° W	R	I	R	S	R	S	S	S	R	S	S	S		4
VRE	Enterococcus faecium	VRE0098	Human clinical; CLS	Canada: Alberta	53.9333° N, 116.5765° W	R	R	R	R	R	S	S	S	R	S	I	S		6
VRE	Enterococcus faecium	VRE0099	Human clinical; CLS	Canada: Alberta	53.9333° N, 116.5765° W	R	S	R	S	R	S	S	S	R	S	S	S		4
VRE	Enterococcus faecium	VRE0100	Human clinical; CLS	Canada: Alberta	53.9333° N, 116.5765° W	R	S	R	S	R	S	S	S	R	S	S	S		4
VRE	Enterococcus faecium	VRE0102	Human clinical; CLS	Canada: Alberta	53.9333° N, 116.5765° W	R	R	R	S	R	S	S	S	R	S	S	S		5
VRE	Enterococcus faecium	VRE0103	Human clinical; CLS	Canada: Alberta	53.9333° N, 116.5765° W	R	I	R	S	R	S	S	S	R	S	S	S		4
VRE	Enterococcus faecium	VRE0104	Human clinical; CLS	Canada: Alberta	53.9333° N, 116.5765° W	R	I	R	S	R	S	S	S	R	S	S	S		4
VRE	Enterococcus faecium	VRE0105	Human clinical; CLS	Canada: Alberta	53.9333° N, 116.5765° W	R	I	R	S	R	S	S	S	R	S	S	S		4
VRE	Enterococcus faecium	VRE0106	Human clinical; CLS	Canada: Alberta	53.9333° N, 116.5765° W	R	I	R	S	R	S	S	S	R	S	S	S		4
VRE	Enterococcus faecium	VRE0107	Human clinical; CLS	Canada: Alberta	53.9333° N, 116.5765° W	R	R	R	S	R	S	S	S	R	S	S	S		5
VRE	Enterococcus faecium	VRE0108	Human clinical; CLS	Canada: Alberta	53.9333° N, 116.5765° W	R	S	R	S	R	S	S	S	R	S	S	S		4
VRE	Enterococcus faecium	VRE0109	Human clinical; CLS	Canada: Alberta	53.9333° N, 116.5765° W	R	R	R	S	R	S	R	S	R	S	S	S		6
VRE	Enterococcus faecium	VRE0110	Human clinical; CLS	Canada: Alberta	53.9333° N, 116.5765° W	R	S	R	I	R	S	S	S	R	S	S	S		4
VRE	Enterococcus faecium	VRE0111	Human clinical; CLS	Canada: Alberta	53.9333° N, 116.5765° W	R	I	R	S	R	S	S	S	R	S	S	S		4
VRE	Enterococcus faecium	VRE0112	Human clinical; CLS	Canada: Alberta	53.9333° N, 116.5765° W	R	S	R	S	R	S	S	S	R	S	S	S		4
VRE	Enterococcus faecium	VRE0113	Human clinical; CLS	Canada: Alberta	53.9333° N, 116.5765° W	R	R	R	S	R	S	S	S	R	S	S	S		5
VRE	Enterococcus faecium	VRE0114	Human clinical; CLS	Canada: Alberta	53.9333° N, 116.5765° W	R	I	R	S	R	S	S	S	R	S	S	S		4
VRE	Enterococcus faecium	VRE0115	Human clinical; CLS	Canada: Alberta	53.9333° N, 116.5765° W	R	S	R	S	R	S	S	S	R	S	S	S		4
VRE	Enterococcus faecium	VRE0117	Human clinical; CLS	Canada: Alberta	53.9333° N, 116.5765° W	R	R	R	S	R	S	R	S	R	I	S	S		6
VRE	Enterococcus faecium	VRE0119	Human clinical; CLS	Canada: Alberta	53.9333° N, 116.5765° W	R	S	R	S	R	S	S	S	R	S	S	S		4
VRE	Enterococcus faecium	VRE0120	Human clinical; CLS	Canada: Alberta	53.9333° N, 116.5765° W	R	I	R	S	R	S	S	S	R	S	S	S		4
VRE	Enterococcus faecium	VRE0121	Human clinical; CLS	Canada: Alberta	53.9333° N, 116.5765° W	R	R	R	S	R	S	S	S	R	S	S	S		5
VRE	Enterococcus faecium	VRE0122	Human clinical; CLS	Canada: Alberta	53.9333° N, 116.5765° W	R	I	R	S	R	S	S	S	R	S	S	S		4
VRE	Enterococcus faecium	VRE0123	Human clinical; CLS	Canada: Alberta	53.9333° N, 116.5765° W	R	I	R	S	R	S	S	S	R	S	S	S		4
VRE	Enterococcus faecium	VRE0124	Human clinical; CLS	Canada: Alberta	53.9333° N, 116.5765° W	R	I	R	R	R	S	S	S	R	S	S	S		5
VRE	Enterococcus faecium	VRE0125	Human clinical; CLS	Canada: Alberta	53.9333° N, 116.5765° W	R	R	R	S	R	S	S	S	R	S	S	S		5
VRE	Enterococcus faecium	VRE0126	Human clinical; CLS	Canada: Alberta	53.9333° N, 116.5765° W	R	S	R	S	R	S	S	S	R	S	S	S		4
VRE	Enterococcus faecium	VRE0127	Human clinical; CLS	Canada: Alberta	53.9333° N, 116.5765° W	R	I	R	R	R	S	S	S	R	S	S	S		5
VRE	Enterococcus faecium	VRE0129	Human clinical; CLS	Canada: Alberta	53.9333° N, 116.5765° W	R	R	R	R	R	S	S	S	R	I	S	S		6
VRE	Enterococcus faecium	VRE 0130	Human clinical; CLS	Canada: Alberta	53.9333° N, 116.5765° W	R	R	R	S	R	S	S	S	R	S	S			5
VRE	Enterococcus faecium	VRE 0131	Human clinical; CLS	Canada: Alberta	53.9333° N, 116.5765° W	R	I	R	S	R	S	S	S	R	S	S	S		4
VRE	Enterococcus faecium	VRE 0132	Human clinical; CLS	Canada: Alberta	53.9333° N, 116.5765° W	R	R	R	S	R	S	S	S	R	S	S	S		5
VRE	Enterococcus faecium	VRE 0133	Human clinical; CLS	Canada: Alberta	53.9333° N, 116.5765° W	R	R	R	R	R	S	S	S	R	S	R	S		7
VRE	Enterococcus faecium	VRE 0134	Human clinical; CLS	Canada: Alberta	53.9333° N, 116.5765° W	R	I	R	I	R	S	S	S	R	S	S	S		4
VRE	Enterococcus faecium	VRE 0135	Human clinical; CLS	Canada: Alberta	53.9333° N, 116.5765° W	R	I	R	S	R	S	S	S	R	S	S	S		4
VRE	Enterococcus faecium	VRE 0136	Human clinical; CLS	Canada: Alberta	53.9333° N, 116.5765° W	R	I	R	S	R	S	S	S	R	S	S	S		4
VRE	Enterococcus faecium	VRE 0137	Human clinical; CLS	Canada: Alberta	53.9333° N, 116.5765° W	R	I	R	S	R	S	S	S	R	S	S	S		4
VRE	Enterococcus faecium	VRE 0139	Human clinical; CLS	Canada: Alberta	53.9333° N, 116.5765° W	I	S	R	I	R	S	S	S	R	S	S	S		3
VRE	Enterococcus faecium	VRE 0140	Human clinical; CLS	Canada: Alberta	53.9333° N, 116.5765° W	R	I	R	S	R	S	S	S	R	S	S	S		4
VRE	Enterococcus faecium	VRE 0141	Human clinical; CLS	Canada: Alberta	53.9333° N, 116.5765° W	R	I	R	S	R	S	S	S	R	S	S	S		4
VRE	Enterococcus faecium	VRE 0142	Human clinical; CLS	Canada: Alberta	53.9333° N, 116.5765° W	R	R	R	S	R	S	S	S	R	S	S	S		5
VRE	Enterococcus faecium	VRE 0145	Human clinical; CLS	Canada: Alberta	53.9333° N, 116.5765° W	R	R	R	S	R	S	S	S	R	S	S	S		5
VRE	Enterococcus faecium	VRE 0146	Human clinical; CLS	Canada: Alberta	53.9333° N, 116.5765° W	R	I	R	S	R	S	S	S	R	S	S	S		4
VRE	Enterococcus faecium	VRE 0147	Human clinical; CLS	Canada: Alberta	53.9333° N, 116.5765° W	R	I	R	S	R	S	S	S	R	S	S	S		4
VRE	Enterococcus faecium	VRE 0148	Human clinical; CLS	Canada: Alberta	53.9333° N, 116.5765° W	R	I	R	S	R	S	S	S	R	S	S	S		4
VRE	Enterococcus faecium	VRE 0149	Human clinical; CLS	Canada: Alberta	53.9333° N, 116.5765° W	R	I	R	S	R	I	S	S	R	S	S	S		4
VRE	Enterococcus faecium	VRE 0150	Human clinical; CLS	Canada: Alberta	53.9333° N, 116.5765° W	R	R	R	S	R	S	S	S	R	S	S	S		5
VRE	Enterococcus faecium	VRE 0151	Human clinical; CLS	Canada: Alberta	53.9333° N, 116.5765° W	R	I	R	S	R	S	S	S	R	S	S	S		4
VRE	Enterococcus faecium	VRE 0152	Human clinical; CLS	Canada: Alberta	53.9333° N, 116.5765° W	R	I	R	S	R	I	S	S	R	S	S	S		4
VRE	Enterococcus faecium	VRE 0154	Human clinical; CLS	Canada: Alberta	53.9333° N, 116.5765° W	R	I	R	S	R	S	S	S	R	S	S	S		4
VRE	Enterococcus faecium	VRE 0156	Human clinical; CLS	Canada: Alberta	53.9333° N, 116.5765° W	R	R	R	S	R	S	S	S	R	I	S	S		5
VRE	Enterococcus faecium	VRE 0157	Human clinical; CLS	Canada: Alberta	53.9333° N, 116.5765° W	R	I	R	S	R	S	S	S	R	S	S	S		4
VRE	Enterococcus faecium	VRE 0158	Human clinical; CLS	Canada: Alberta	53.9333° N, 116.5765° W	R	I	R	S	R	S	S	S	R	S	S	S		4
VRE	Enterococcus faecium	VRE 0159	Human clinical; CLS	Canada: Alberta	53.9333° N, 116.5765° W	R	I	R	S	R	S	S	S	R	S	S	S		4
VRE	Enterococcus faecium	VRE 0160	Human clinical; CLS	Canada: Alberta	53.9333° N, 116.5765° W	R	R	R	S	R	S	S	S	R	S	S	S		5
VRE	Enterococcus faecium	VRE 0162	Human clinical; CLS	Canada: Alberta	53.9333° N, 116.5765° W	R	R	R	S	R	S	S	S	R	S	S	S		5
FC	Enterococcus faecium	0119B	Feedlot D	Canada: Alberta	53.4941° N, 112.0539° W	S	S	S	R	I	R	S	S	S	I	S	S		2
FC	Enterococcus faecium	0142B	Feedlot A	Canada: Alberta	51.4962° N, 113.5103° W	S	S	S	R	R	R	S	S	R	I	S	S		4
FC	Enterococcus faecium	0166C	Feedlot B	Canada: Alberta	49.9315° N, 112.6889° W	S	S	S	S	I	R	S	S	S	I	S	S		1
FC	Enterococcus faecium	0188I	Feedlot D	Canada: Alberta	53.4941° N, 112.0539° W	S	S	S	R	R	S	S	S	S	S	S	S		2
FC	Enterococcus faecium	0191C	Feedlot D	Canada: Alberta	53.4941° N, 112.0539° W	S	S	S	I	S	I	S	S	S	S	S	S		0
FC	Enterococcus faecium	0194A	Feedlot D	Canada: Alberta	53.4941° N, 112.0539° W	S	S	S	R	I	R	S	S	I	S	S	S		2
FC	Enterococcus faecium	0205C	Feedlot A	Canada: Alberta	51.4962° N, 113.5103° W	ND	ND	ND	ND	ND	ND	ND	ND	ND	ND	ND	ND		0
FC	Enterococcus faecium	0206C	Feedlot A	Canada: Alberta	51.4962° N, 113.5103° W	S	S	S	R	I	I	S	S	I	S	S	S		1
FC	Enterococcus faecium	0213A	Feedlot A	Canada: Alberta	51.4962° N, 113.5103° W	S	S	S	S	S	I	S	S	S	S	S	S		0
FC	Enterococcus faecium	0213C	Feedlot A	Canada: Alberta	51.4962° N, 113.5103° W	S	S	S	S	S	R	S	S	S	R	S	S		2
FC	Enterococcus faecium	0221I	Feedlot C	Canada: Alberta	50.3494° N, 113.7750° W	S	S	S	R	R	R	S	I	I	I	I	S		3
FC	Enterococcus faecium	0241J	Feedlot D	Canada: Alberta	53.4941° N, 112.0539° W	S	S	S	R	R	S	S	S	I	S	S	S		2
FC	Enterococcus faecium	0243K	Feedlot D	Canada: Alberta	53.4941° N, 112.0539° W	S	S	S	R	R	I	S	S	R	I	I	S		3
FC	Enterococcus faecium	0251A	Feedlot D	Canada: Alberta	53.4941° N, 112.0539° W	S	S	S	R	R	R	S	S	I	I	S	S		3
FC	Enterococcus faecium	0251I	Feedlot D	Canada: Alberta	53.4941° N, 112.0539° W	S	S	S	R	R	R	S	S	S	S	I	S		3
FC	Enterococcus faecium	0251J	Feedlot D	Canada: Alberta	53.4941° N, 112.0539° W	S	S	S	R	R	R	S	S	I	I	I	S		3
FC	Enterococcus faecium	0251K	Feedlot D	Canada: Alberta	53.4941° N, 112.0539° W	S	S	S	R	R	S	S	S	I	I	I	S		2
FC	Enterococcus faecium	0278B	Feedlot A	Canada: Alberta	51.4962° N, 113.5103° W	S	S	S	S	I	I	S	S	S	S	S	S		0
FC	Enterococcus faecium	0280B	Feedlot A	Canada: Alberta	51.4962° N, 113.5103° W	S	S	S	S	I	R	S	S	S	S	S	S		1
FC	Enterococcus faecium	0286C	Feedlot A	Canada: Alberta	51.4962° N, 113.5103° W	S	S	S	S	S	S	S	S	S	S	S	S		0
FC	Enterococcus faecium	0493A	Feedlot A	Canada: Alberta	51.4962° N, 113.5103° W	S	S	S	S	R	I	S	S	S	S	S	S		1
FC	Enterococcus faecium	0497C	Feedlot A	Canada: Alberta	51.4962° N, 113.5103° W	S	S	S	S	I	R	S	S	S	I	S	R		2
FC	Enterococcus faecium	0512A	Feedlot C	Canada: Alberta	50.3494° N, 113.7750° W	S	S	S	R	R	R	S	S	S	S	S	S		3
FC	Enterococcus faecium	0539J	Feedlot D	Canada: Alberta	53.4941° N, 112.0539° W	S	S	S	R	R	R	S	S	I	S	S	S		3
FC	Enterococcus faecium	0554I	Feedlot B	Canada: Alberta	49.9315° N, 112.6889° W	S	S	S	R	R	S	S	R	S	S	S	S		3
FC	Enterococcus faecium	0555C	Feedlot B	Canada: Alberta	49.9315° N, 112.6889° W	S	S	S	R	I	R	S	I	S	I	S	S		2
FC	Enterococcus faecium	0555I	Feedlot B	Canada: Alberta	49.9315° N, 112.6889° W	S	S	S	R	R	I	S	I	I	S	S	S		2
NWS	Enterococcus faecium	EntR_0001	Feedlot A	Canada: Alberta	51.4962° N, 113.5103° W	S	S	S	R	R	S	S	S	I	S	S	S		2
NWS	Enterococcus faecium	EntR_0008	Feedlot C	Canada: Alberta	50.3494° N, 113.7750° W	S	S	S	I	R	S	S	S	R	I	S	S		2
NWS	Enterococcus faecium	EntR_0194	Feedlot C	Canada: Alberta	50.3494° N, 113.7750° W	S	S	S	R	R	S	S	S	I	I	S	S		2
NWS	Enterococcus faecium	EntR_0196	Feedlot C	Canada: Alberta	50.3494° N, 113.7750° W	S	S	S	S	R	S	S	S	S	I	S	S		1
NWS	Enterococcus faecium	SWEntR_0229	Feedlot A	Canada: Alberta	51.4962° N, 113.5103° W	S	S	S	R	R	S	S	S	I	I	S	S		2
NWS	Enterococcus faecium	SWEntR_0253	Feedlot A	Canada: Alberta	51.4962° N, 113.5103° W	S	S	S	R	R	S	S	S	S	I	S	S		2
NWS	Enterococcus faecium	SWEntR_0256	Feedlot C	Canada: Alberta	50.3494° N, 113.7750° W	S	S	S	S	R	S	S	S	S	I	S	S		1
NWS	Enterococcus faecium	SWEntR_0266	Feedlot C	Canada: Alberta	50.3494° N, 113.7750° W	S	S	S	S	R	I	S	S	S	I	S	S		1
NWS	Enterococcus faecium	SWEntR_0269	Feedlot C	Canada: Alberta	50.3494° N, 113.7750° W	S	S	S	I	R	S	S	S	S	I	S	S		1
NWS	Enterococcus faecium	SWEntR_0331	Feedlot C	Canada: Alberta	50.3494° N, 113.7750° W	S	S	S	I	R	S	S	S	S	I	S	S		1
NWS	Enterococcus faecium	SWEntR_0335	Feedlot C	Canada: Alberta	50.3494° N, 113.7750° W	S	S	S	I	R	S	S	S	S	I	S	S		1
NWS	Enterococcus faecium	SWEntR_0358	Feedlot A	Canada: Alberta	51.4962° N, 113.5103° W	S	S	S	R	R	S	S	S	S	S	S	S		2
NWS	Enterococcus faecium	SWEntR_0363	Feedlot A	Canada: Alberta	51.4962° N, 113.5103° W	S	S	S	R	R	S	S	S	I	R	S	S		3
NWS	Enterococcus faecium	SWEntR_0364	Feedlot A	Canada: Alberta	51.4962° N, 113.5103° W	S	S	S	R	R	S	S	S	S	I	S	S		2
NWS	Enterococcus faecium	SWEntR_0365	Feedlot A	Canada: Alberta	51.4962° N, 113.5103° W	S	S	S	R	R	S	S	S	I	I	I	S		2
NWS	Enterococcus faecium	Ent_0004	Feedlot A	Canada: Alberta	51.4962° N, 113.5103° W	S	S	S	S	I	S	S	S	I	S	S	S		0
NWS	Enterococcus faecium	Ent_0010	Feedlot A	Canada: Alberta	51.4962° N, 113.5103° W	S	S	S	S	I	S	S	S	S	S	S	S		0
NWS	Enterococcus faecium	Ent_0013	Feedlot A	Canada: Alberta	51.4962° N, 113.5103° W	S	S	S	S	R	S	S	S	S	S	S	S		1
NWS	Enterococcus faecium	Ent_0032	Feedlot C	Canada: Alberta	50.3494° N, 113.7750° W	S	S	S	S	I	S	S	S	S	S	S	S		0
NWS	Enterococcus faecium	Ent_0081	Feedlot A	Canada: Alberta	51.4962° N, 113.5103° W	S	S	S	S	S	S	S	S	S	S	S	S		0
NWS	Enterococcus faecium	Ent_0086	Feedlot A	Canada: Alberta	51.4962° N, 113.5103° W	S	S	S	R	R	S	S	S	S	S	S	S		2
NWS	Enterococcus faecium	Ent_0189	Feedlot A	Canada: Alberta	51.4962° N, 113.5103° W	S	S	S	R	S	S	S	S	S	S	S	S		1
NWS	Enterococcus faecium	Ent_0236	Feedlot C	Canada: Alberta	50.3494° N, 113.7750° W	S	S	S	R	I	S	S	S	S	S	S	S		1
NWS	Enterococcus faecium	Ent_0332	Feedlot C	Canada: Alberta	50.3494° N, 113.7750° W	S	S	S	R	I	S	S	S	S	S	S	S		1
NWS	Enterococcus faecium	Ent_0336	Feedlot C	Canada: Alberta	50.3494° N, 113.7750° W	S	S	S	S	R	S	S	S	S	I	S	S		1
NWS	Enterococcus faecium	SWEnt_0923	Feedlot A	Canada: Alberta	51.4962° N, 113.5103° W	S	S	S	S	R	S	S	S	S	S	S	S		1
NWS	Enterococcus faecium	SWEnt_0924	Feedlot A	Canada: Alberta	51.4962° N, 113.5103° W	S	S	S	R	R	S	S	S	S	S	S	S		2
NWS	Enterococcus faecium	SWEnt_0925	Feedlot A	Canada: Alberta	51.4962° N, 113.5103° W	S	S	S	S	I	S	S	S	R	S	S	S		1
NWS	Enterococcus faecium	SWEnt_0926	Feedlot A	Canada: Alberta	51.4962° N, 113.5103° W	S	S	S	S	I	S	S	S	S	S	S	S		0
NWS	Enterococcus faecium	SWEnt_0927	Feedlot A	Canada: Alberta	51.4962° N, 113.5103° W	S	S	S	S	R	S	S	S	S	S	S	S		1
NWS	Enterococcus faecium	SWEnt_0928	Feedlot A	Canada: Alberta	51.4962° N, 113.5103° W	S	S	S	S	I	S	S	S	I	S	S	S		0
NWS	Enterococcus faecium	SWEnt_0929	Feedlot A	Canada: Alberta	51.4962° N, 113.5103° W	S	S	S	S	I	S	S	S	S	S	S	S		0
NWS	Enterococcus faecium	SWEnt_0930	Feedlot A	Canada: Alberta	51.4962° N, 113.5103° W	S	S	S	S	I	S	S	S	S	S	S	S		0
NWS	Enterococcus faecium	SWEnt_0939	Feedlot A	Canada: Alberta	51.4962° N, 113.5103° W	S	S	S	S	I	S	S	S	S	S	S	S		0
NWS	Enterococcus faecium	SWEnt_0943	Feedlot C	Canada: Alberta	50.3494° N, 113.7750° W	S	S	S	I	S	S	S	S	S	I	S	S		0
NWS	Enterococcus faecium	SWEnt_0978	Feedlot C	Canada: Alberta	50.3494° N, 113.7750° W	S	S	S	S	I	S	S	S	S	S	S	S		0
NWS	Enterococcus faecium	SWEnt_0980	Feedlot C	Canada: Alberta	50.3494° N, 113.7750° W	S	S	S	R	I	S	S	S	I	S	S	S		1
NWS	Enterococcus faecium	SWEnt_0984	Feedlot C	Canada: Alberta	50.3494° N, 113.7750° W	S	S	S	S	I	S	S	S	S	S	S	S		0
NWS	Enterococcus faecium	SWEnt_1012	Feedlot A	Canada: Alberta	51.4962° N, 113.5103° W	S	S	S	S	R	S	S	S	S	S	S	S		1
NWS	Enterococcus faecium	SWEnt_1013	Feedlot A	Canada: Alberta	51.4962° N, 113.5103° W	S	S	S	S	S	S	S	S	S	S	S	S		0
NWS	Enterococcus faecium	SWEnt_1077	Feedlot C	Canada: Alberta	50.3494° N, 113.7750° W	S	S	S	S	I	S	S	S	S	S	S	S		0
NWS	Enterococcus faecium	SWEnt_1143	Feedlot A	Canada: Alberta	51.4962° N, 113.5103° W	S	S	S	R	I	S	S	S	I	S	S	S		1
NWS	Enterococcus faecium	SWEnt_1160	Feedlot A	Canada: Alberta	51.4962° N, 113.5103° W	S	S	S	S	I	S	S	S	S	S	S	S		0
NWS	Enterococcus faecium	SWEnt_1169	Feedlot A	Canada: Alberta	51.4962° N, 113.5103° W	S	S	S	I	S	S	S	S	S	S	S	S		0
NWS	Enterococcus faecium	SWEnt_1171	Feedlot A	Canada: Alberta	51.4962° N, 113.5103° W	S	S	S	S	I	S	S	S	S	S	S	S		0
NWS	Enterococcus faecium	SWEnt_1192	Feedlot C	Canada: Alberta	50.3494° N, 113.7750° W	S	S	S	I	R	S	S	S	S	I	S	S		1
NWS	Enterococcus faecium	SWEnt_1193	Feedlot C	Canada: Alberta	50.3494° N, 113.7750° W	S	S	S	S	S	S	S	S	S	S	S	S		0
NWS	Enterococcus faecium	SWEnt_1194	Feedlot C	Canada: Alberta	50.3494° N, 113.7750° W	S	S	S	S	S	S	S	S	S	S	S	S		0
NWS	Enterococcus faecium	SWEnt_1195	Feedlot C	Canada: Alberta	50.3494° N, 113.7750° W	S	S	S	R	I	S	S	S	S	I	S	S		1
NWS	Enterococcus faecium	SWEnt_1198	Feedlot C	Canada: Alberta	50.3494° N, 113.7750° W	S	S	S	S	S	S	S	S	S	S	S	S		0
NWS	Enterococcus faecium	SWENTR-0113	Feedlot C	Canada: Alberta	50.3494° N, 113.7750° W	S	S	R	R	R	S	S	S	S	S	S	S		3
NWS	Enterococcus faecium	SWEntR_0124	Feedlot C	Canada: Alberta	50.3494° N, 113.7750° W	S	S	S	R	R	S	S	S	S	I	S	S		2
NWS	Enterococcus faecium	SWEntR_0262	Feedlot C	Canada: Alberta	50.3494° N, 113.7750° W	S	S	S	R	R	I	S	S	S	S	S	S		2
WW	Enterococcus faecium	0067L	Medicine Hat	Canada: Alberta	50.0421° N, 110.7197° W	S	S	S	S	R	S	S	S	I	S	S	S		1
WW	Enterococcus faecium	0081C	Calgary	Canada: Alberta	51.0447° N, 114.0719° W	S	S	S	I	I	S	S	S	S	I	R	S		1
WW	Enterococcus faecium	0081E	Calgary	Canada: Alberta	51.0447° N, 114.0719° W	S	S	S	I	S	S	S	S	I	S	S	S		0
WW	Enterococcus faecium	0081L	Calgary	Canada: Alberta	51.0447° N, 114.0719° W	S	S	S	S	R	S	S	S	I	I	S	S		1
WW	Enterococcus faecium	0096C	Calgary	Canada: Alberta	51.0447° N, 114.0719° W	S	S	S	S	S	S	S	S	S	S	S	S		0
WW	Enterococcus faecium	0096K	Calgary	Canada: Alberta	51.0447° N, 114.0719° W	S	S	S	I	R	S	S	S	S	I	S	S		1
FC	Enterococcus faecium	0103C	Feedlot B	Canada: Alberta	49.9315° N, 112.6889° W	S	S	S	S	S	R	S	S	S	S	S	S		1
FC	Enterococcus faecium	0113I	Feedlot B	Canada: Alberta	49.9315° N, 112.6889° W	S	S	S	R	R	S	S	S	S	S	R	S		3
FC	Enterococcus faecium	0029A	Feedlot B	Canada: Alberta	49.9315° N, 112.6889° W	S	S	S	S	I	S	S	S	S	S	S	S		0
FC	Enterococcus faecium	0035D	Feedlot B	Canada: Alberta	49.9315° N, 112.6889° W	S	S	S	R	I	R	S	S	S	S	S	S		2
FC	Enterococcus faecium	0035L	Feedlot B	Canada: Alberta	49.9315° N, 112.6889° W	S	S	S	R	R	R	S	S	S	I	I	S		3
FC	Enterococcus faecium	0811C	Feedlot A	Canada: Alberta	51.4962° N, 113.5103° W	S	S	S	R	R	S	S	S	S	S	S	S		2
FC	Enterococcus faecium	0826B	Feedlot B	Canada: Alberta	49.9315° N, 112.6889° W	S	S	S	R	R	I	S	I	I	S	S	S		2
FC	Enterococcus faecium	0836K	Feedlot D	Canada: Alberta	53.4941° N, 112.0539° W	S	S	S	R	R	S	S	S	I	I	S	S		2
WW	Enterococcus faecium	0117I	Calgary	Canada: Alberta	51.0447° N, 114.0719° W	S	S	S	R	R	S	S	S	I	S	S	S		2
WW	Enterococcus faecium	0117J	Calgary	Canada: Alberta	51.0447° N, 114.0719° W	S	S	R	R	R	S	S	S	S	S	S	S		3
WW	Enterococcus faecium	0134E	Calgary	Canada: Alberta	51.0447° N, 114.0719° W	S	S	S	S	I	S	S	S	S	S	S	S		0
WW	Enterococcus faecium	0134L	Calgary	Canada: Alberta	51.0447° N, 114.0719° W	S	S	S	I	R	S	S	S	S	S	R	S		2
WW	Enterococcus faecium	0135A	Calgary	Canada: Alberta	51.0447° N, 114.0719° W	S	S	S	S	I	S	S	S	S	S	S	S		0
WW	Enterococcus faecium	0135C	Calgary	Canada: Alberta	51.0447° N, 114.0719° W	S	S	S	S	I	S	S	S	I	S	S	S		0
WW	Enterococcus faecium	0137A	Medicine Hat	Canada: Alberta	50.0421° N, 110.7197° W	S	S	S	R	R	S	S	S	S	S	S	S		2
WW	Enterococcus faecium	0137C	Medicine Hat	Canada: Alberta	50.0421° N, 110.7197° W	S	S	S	S	I	S	S	S	S	S	S	S		0
WW	Enterococcus faecium	0141E	Calgary	Canada: Alberta	51.0447° N, 114.0719° W	S	S	S	S	I	S	S	S	I	S	S	S		0
WW	Enterococcus faecium	0141M	Calgary	Canada: Alberta	51.0447° N, 114.0719° W	S	S	R	R	R	S	S	S	R	S	S	S		4
WW	Enterococcus faecium	0142A	Calgary	Canada: Alberta	51.0447° N, 114.0719° W	S	S	S	S	S	S	S	S	S	S	S	S		0
WW	Enterococcus faecium	0142I	Calgary	Canada: Alberta	51.0447° N, 114.0719° W	S	S	S	S	R	S	S	S	S	S	S	S		1
WW	Enterococcus faecium	0147M	Medicine Hat	Canada: Alberta	50.0421° N, 110.7197° W	S	S	R	R	R	S	S	S	S	S	S	S		3
WW	Enterococcus faecium	0152A	Medicine Hat	Canada: Alberta	50.0421° N, 110.7197° W	S	S	S	S	I	S	S	S	S	S	S	S		0
WW	Enterococcus faecium	0152L	Medicine Hat	Canada: Alberta	50.0421° N, 110.7197° W	S	S	R	I	R	S	S	S	S	S	S	S		2
WW	Enterococcus faecium	0152M	Medicine Hat	Canada: Alberta	50.0421° N, 110.7197° W	S	S	S	S	R	I	S	S	S	S	S	S		1
WW	Enterococcus faecium	0039D	Calgary	Canada: Alberta	51.0447° N, 114.0719° W	S	S	S	S	I	I	S	S	S	S	S	S		0
WW	Enterococcus faecium	0039E	Calgary	Canada: Alberta	51.0447° N, 114.0719° W	S	S	S	S	I	I	S	S	S	S	S	S		0
WW	Enterococcus faecium	0039J	Calgary	Canada: Alberta	51.0447° N, 114.0719° W	S	S	S	I	R	S	S	S	S	R	S	S		2
WW	Enterococcus faecium	0053M	Calgary	Canada: Alberta	51.0447° N, 114.0719° W	S	S	S	I	R	S	S	R	S	R	S	S		3
WW	Enterococcus faecium	0060D	Medicine Hat	Canada: Alberta	50.0421° N, 110.7197° W	S	S	R	S	I	S	S	S	S	S	I	S		1
WW	Enterococcus faecium	0067A	Medicine Hat	Canada: Alberta	50.0421° N, 110.7197° W	S	S	S	S	S	S	S	S	S	S	S	S		0
FC	Enterococcus faecium	0770I	Feedlot D	Canada: Alberta	53.4941° N, 112.0539° W	S	S	S	R	R	I	S	S	S	I	S	S		2
WW	Enterococcus faecium	0117B	Calgary	Canada: Alberta	51.0447° N, 114.0719° W	S	S	S	S	R	S	S	S	S	S	S	S		1
WW	Enterococcus faecium	0117D	Calgary	Canada: Alberta	51.0447° N, 114.0719° W	S	S	S	S	R	S	S	S	S	S	S	S		1
WW	Enterococcus faecium	0117E	Calgary	Canada: Alberta	51.0447° N, 114.0719° W	S	S	S	S	I	S	S	S	S	S	S	S		0
WW	Enterococcus faecium	0117M	Calgary	Canada: Alberta	51.0447° N, 114.0719° W	S	S	S	S	R	S	S	S	S	S	S	S		1
WW	Enterococcus faecium	0124I	Medicine Hat	Canada: Alberta	50.0421° N, 110.7197° W	S	S	S	S	I	S	S	S	S	S	S	S		0
WW	Enterococcus faecium	0124J	Medicine Hat	Canada: Alberta	50.0421° N, 110.7197° W	S	S	S	S	R	S	S	S	S	S	S	S		1
WW	Enterococcus faecium	0124K	Medicine Hat	Canada: Alberta	50.0421° N, 110.7197° W	S	S	S	S	R	S	S	S	S	S	S	S		1
WW	Enterococcus faecium	0124M	Medicine Hat	Canada: Alberta	50.0421° N, 110.7197° W	S	S	S	S	R	S	S	S	S	S	S	S		1
WW	Enterococcus faecium	0134A	Calgary	Canada: Alberta	51.0447° N, 114.0719° W	S	S	S	S	R	S	S	S	S	S	S	S		1
WW	Enterococcus faecium	0134B	Calgary	Canada: Alberta	51.0447° N, 114.0719° W	S	S	S	S	R	S	S	S	S	S	S	S		1
WW	Enterococcus faecium	0134C	Calgary	Canada: Alberta	51.0447° N, 114.0719° W	S	S	S	S	I	S	S	S	S	S	S	S		0
WW	Enterococcus faecium	0135B	Calgary	Canada: Alberta	51.0447° N, 114.0719° W	S	S	S	S	S	S	S	S	S	S	S	S		0
WW	Enterococcus faecium	0135E	Calgary	Canada: Alberta	51.0447° N, 114.0719° W	S	S	S	S	I	S	S	S	S	S	S	S		0
WW	Enterococcus faecium	0137E	Medicine Hat	Canada: Alberta	50.0421° N, 110.7197° W	S	S	S	S	I	S	S	S	S	S	S	S		0
WW	Enterococcus faecium	0138C	Medicine Hat	Canada: Alberta	50.0421° N, 110.7197° W	S	S	S	S	R	S	S	S	S	S	S	S		1
WW	Enterococcus faecium	0142B	Calgary	Canada: Alberta	51.0447° N, 114.0719° W	S	S	S	S	I	S	S	S	S	S	S	S		0
WW	Enterococcus faecium	0142C	Calgary	Canada: Alberta	51.0447° N, 114.0719° W	S	S	S	S	I	S	S	S	S	S	S	S		0
WW	Enterococcus faecium	0142D	Calgary	Canada: Alberta	51.0447° N, 114.0719° W	S	S	S	I	I	S	S	S	S	S	S	S		0
WW	Enterococcus faecium	0142E	Calgary	Canada: Alberta	51.0447° N, 114.0719° W	S	S	S	S	R	S	S	S	S	S	S	S		1
WW	Enterococcus faecium	0142J	Calgary	Canada: Alberta	51.0447° N, 114.0719° W	S	S	S	R	R	S	R	S	S	R	S	S		4
WW	Enterococcus faecium	0145A	Calgary	Canada: Alberta	51.0447° N, 114.0719° W	S	S	S	R	R	S	S	S	S	R	S	S		3
WW	Enterococcus faecium	0145B	Calgary	Canada: Alberta	51.0447° N, 114.0719° W	S	S	S	I	R	S	I	S	S	R	S	S		2
WW	Enterococcus faecium	0145C	Calgary	Canada: Alberta	51.0447° N, 114.0719° W	S	S	S	S	I	S	S	S	S	R	S	S		1
WW	Enterococcus faecium	0145D	Calgary	Canada: Alberta	51.0447° N, 114.0719° W	S	S	S	S	R	R	S	I	S	I	S	S		2
WW	Enterococcus faecium	0145I	Calgary	Canada: Alberta	51.0447° N, 114.0719° W	S	S	S	S	I	S	S	S	S	S	S	S		0
WW	Enterococcus faecium	0145J	Calgary	Canada: Alberta	51.0447° N, 114.0719° W	S	S	S	S	I	I	S	S	S	S	S	S		0
WW	Enterococcus faecium	0145K	Calgary	Canada: Alberta	51.0447° N, 114.0719° W	S	S	S	S	R	I	S	S	S	S	S	S		1
WW	Enterococcus faecium	0146B	Calgary	Canada: Alberta	51.0447° N, 114.0719° W	S	S	S	S	S	S	S	S	I	S	S	S		0
WW	Enterococcus faecium	0146C	Calgary	Canada: Alberta	51.0447° N, 114.0719° W	S	S	S	S	R	S	S	S	S	S	S	S		1
WW	Enterococcus faecium	0146D	Calgary	Canada: Alberta	51.0447° N, 114.0719° W	S	S	S	S	S	S	S	S	I	S	S	S		0
WW	Enterococcus faecium	0147B	Medicine Hat	Canada: Alberta	50.0421° N, 110.7197° W	S	S	S	S	S	S	S	S	S	S	S	S		0
WW	Enterococcus faecium	0147E	Medicine Hat	Canada: Alberta	50.0421° N, 110.7197° W	S	S	S	S	R	S	S	S	S	I	S	S		1
WW	Enterococcus faecium	0147I	Medicine Hat	Canada: Alberta	50.0421° N, 110.7197° W	S	S	S	S	I	S	S	S	S	S	S	S		0
WW	Enterococcus faecium	0147L	Medicine Hat	Canada: Alberta	50.0421° N, 110.7197° W	S	S	S	S	R	S	R	S	R	I	S	S		3
WW	Enterococcus faecium	0152C	Medicine Hat	Canada: Alberta	50.0421° N, 110.7197° W	S	S	S	S	I	S	S	S	S	S	S	S		0
WW	Enterococcus faecium	0152D	Medicine Hat	Canada: Alberta	50.0421° N, 110.7197° W	S	S	S	S	S	S	S	S	S	S	S	S		0
WW	Enterococcus faecium	0152E	Medicine Hat	Canada: Alberta	50.0421° N, 110.7197° W	S	S	S	S	S	S	S	S	S	S	S	S		0
WW	Enterococcus faecium	0152J	Medicine Hat	Canada: Alberta	50.0421° N, 110.7197° W	S	S	S	S	R	S	S	S	S	S	S	S		1
FC	Enterococcus faecium	0710J	Feedlot C	Canada: Alberta	50.3494° N, 113.7750° W	S	S	R	R	R	I	S	S	S	I	S	S		3
FC	Enterococcus faecium	0834B	Feedlot D	Canada: Alberta	53.4941° N, 112.0539° W	S	S	S	S	I	S	S	S	R	I	S	S		1
FC	Enterococcus faecium	0845J	Feedlot D	Canada: Alberta	53.4941° N, 112.0539° W	S	S	S	R	R	R	S	S	R	I	S	S		4
WW	Enterococcus faecium	0124L	Medicine Hat	Canada: Alberta	50.0421° N, 110.7197° W	S	S	S	S	I	S	S	S	S	S	S	S		0
WW	Enterococcus faecium	0138B	Medicine Hat	Canada: Alberta	50.0421° N, 110.7197° W	S	S	S	S	S	S	S	S	S	S	S	S		0
WW	Enterococcus faecium	0138D	Medicine Hat	Canada: Alberta	50.0421° N, 110.7197° W	S	S	S	S	S	S	S	S	S	S	S	S		0
FC	Enterococcus faecium	0021A	Feedlot B	Canada: Alberta	49.9315° N, 112.6889° W	S	S	S	I	S	I	S	S	S	I	S	S		0
FC	Enterococcus faecium	0021C	Feedlot B	Canada: Alberta	49.9315° N, 112.6889° W	S	S	S	I	S	I	S	S	S	S	S	S		0
FC	Enterococcus faecium	0021D	Feedlot B	Canada: Alberta	49.9315° N, 112.6889° W	S	S	S	I	S	S	S	S	S	I	S	S		0
FC	Enterococcus faecium	0029B	Feedlot B	Canada: Alberta	49.9315° N, 112.6889° W	S	S	S	I	S	S	S	S	S	I	S	S		0
FC	Enterococcus faecium	0029E	Feedlot B	Canada: Alberta	49.9315° N, 112.6889° W	S	S	S	I	S	R	S	S	S	I	S	S		1
FC	Enterococcus faecium	0035B	Feedlot B	Canada: Alberta	49.9315° N, 112.6889° W	S	S	S	I	S	S	S	S	S	S	S	S		0
FC	Enterococcus faecium	0035C	Feedlot B	Canada: Alberta	49.9315° N, 112.6889° W	S	S	S	I	S	I	S	S	S	S	S	S		0
FC	Enterococcus faecium	0064E	Feedlot A	Canada: Alberta	51.4962° N, 113.5103° W	S	S	S	R	I	R	S	S	S	S	S	S		2
BP	Enterococcus faecium	BP-H112E-1	Carcass after Hide removal	Canada: Alberta	53.9333° N, 116.5765° W	S		S	R	R	I	S	S	I	S	S	S		2
BP	Enterococcus faecium	BP-H134E-2	Carcass after Hide removal	Canada: Alberta	53.9333° N, 116.5765° W	S		S	R	R	S	S	S	S	I	S	S		2
BP	Enterococcus faecium	BP-R2-2	Retail beef	Canada: Alberta	53.9333° N, 116.5765° W	S		S	S	R	S	S	S	S	I	S	S		1
BP	Enterococcus faecium	BP-W148E-3	Carcass after final wash	Canada: Alberta	53.9333° N, 116.5765° W	S		S	S	R	S	S	S	S	I	S	S		1
FC	Enterococcus faecium	0603I	Feedlot B	Canada: Alberta	49.9315° N, 112.6889° W	S	S	S	R	R	I	S	S	S	I	I	S		2
FC	Enterococcus faecium	0606I	Feedlot B	Canada: Alberta	49.9315° N, 112.6889° W	S	S	R	R	R	I	S	R	I	R	I	S		5
FC	Enterococcus faecium	0606J	Feedlot B	Canada: Alberta	49.9315° N, 112.6889° W	S	S	S	R	R	I	S	I	I	I	I	S		2
FC	Enterococcus faecium	0614C	Feedlot D	Canada: Alberta	53.4941° N, 112.0539° W	S	S	S	R	I	I	S	S	I	I	S	S		1
FC	Enterococcus faecium	0616A	Feedlot D	Canada: Alberta	53.4941° N, 112.0539° W	S	S	S	R	I	R	S	S	I	S	S	S		2
FC	Enterococcus faecium	0625K	Feedlot D	Canada: Alberta	53.4941° N, 112.0539° W	S	S	R	R	R	R	S	S	I	R	S	S		5
FC	Enterococcus faecium	0670I	Feedlot D	Canada: Alberta	53.4941° N, 112.0539° W	S	S	S	R	R	R	S	S	I	S	S	S		3
FC	Enterococcus faecium	0680I	Feedlot D	Canada: Alberta	53.4941° N, 112.0539° W	S	S	S	R	R	I	S	S	I	S	S	S		2
FC	Enterococcus faecium	0681A	Feedlot D	Canada: Alberta	53.4941° N, 112.0539° W	S	S	S	R	R	I	S	S	I	I	I	S		2
FC	Enterococcus faecium	0681B	Feedlot D	Canada: Alberta	53.4941° N, 112.0539° W	S	S	S	R	R	R	S	S	R	I	I	S		4
FC	Enterococcus faecium	0681C	Feedlot D	Canada: Alberta	53.4941° N, 112.0539° W	S	S	S	R	R	I	S	S	I	I	S	S		2
FC	Enterococcus faecium	0681I	Feedlot D	Canada: Alberta	53.4941° N, 112.0539° W	S	S	S	R	R	R	S	S	I	I	S	S		3
FC	Enterococcus faecium	0681J	Feedlot D	Canada: Alberta	53.4941° N, 112.0539° W	S	S	S	R	R	R	S	S	I	I	S	S		3
FC	Enterococcus faecium	0681K	Feedlot D	Canada: Alberta	53.4941° N, 112.0539° W	S	S	S	R	R	R	S	S	I	S	S	S		3
FC	Enterococcus faecium	0616B	Feedlot D	Canada: Alberta	53.4941° N, 112.0539° W	S	S	R	S	R	R	S	S	S	I	S	S		3
FC	Enterococcus faecium	0626I	Feedlot D	Canada: Alberta	53.4941° N, 112.0539° W	S	S	S	R	R	I	S	S	S	I	S	S		2
FC	Enterococcus faecium	0670J	Feedlot D	Canada: Alberta	53.4941° N, 112.0539° W	S	S	S	R	R	R	S	S	I	R	S	S		4
CB	Enterococcus hirae	0011A	Feedlot D	Canada: Alberta	53.4941° N, 112.0539° W	S	S	S	R	R	S	S	S	S	S	S	S		2
CB	Enterococcus hirae	0012A	Feedlot D	Canada: Alberta	53.4941° N, 112.0539° W	S	S	S	R	I	S	S	S	S	I	S	S		1
CB	Enterococcus hirae	0012I	Feedlot D	Canada: Alberta	53.4941° N, 112.0539° W	S	S	S	R	R	R	S	I	S	S	S	R		4
CB	Enterococcus hirae	0027I	Feedlot D	Canada: Alberta	53.4941° N, 112.0539° W	S	S	S	R	R	I	S	I	S	I	S	S		2
CB	Enterococcus hirae	0083A	Feedlot B	Canada: Alberta	49.9315° N, 112.6889° W	S	S	S	R	R	S	S	I	S	S	S	R		3
CB	Enterococcus hirae	0083I	Feedlot B	Canada: Alberta	49.9315° N, 112.6889° W	S	S	S	R	I	S	S	S	I	I	S	S		1
CB	Enterococcus hirae	0093A	Feedlot D	Canada: Alberta	53.4941° N, 112.0539° W	S	S	S	S	I	I	S	R	S	S	S	S		1
CB	Enterococcus hirae	0103I	Feedlot D	Canada: Alberta	53.4941° N, 112.0539° W	S	S	S	R	R	I	S	S	S	S	S	R		3
CB	Enterococcus hirae	0105A	Feedlot B	Canada: Alberta	49.9315° N, 112.6889° W	S	S	S	S	I	R	S	R	I	I	S	R		3
CB	Enterococcus hirae	0126A	Feedlot D	Canada: Alberta	53.4941° N, 112.0539° W	S	S	S	S	S	R	S	I	S	S	S	S		1
CB	Enterococcus hirae	0127A	Feedlot D	Canada: Alberta	53.4941° N, 112.0539° W	S	S	S	R	R	S	S	I	S	S	S	S		2
CB	Enterococcus hirae	0126I	Feedlot D	Canada: Alberta	53.4941° N, 112.0539° W	S	S	S	R	R	S	S	S	S	I	S	S		2
CB	Enterococcus hirae	0139A	Feedlot D	Canada: Alberta	53.4941° N, 112.0539° W	S	S	S	S	S	I	S	S	S	S	S	R		1
CB	Enterococcus hirae	0139I	Feedlot D	Canada: Alberta	53.4941° N, 112.0539° W	S	S	S	R	I	I	S	S	S	S	S	S		1
CB	Enterococcus hirae	0140I	Feedlot D	Canada: Alberta	53.4941° N, 112.0539° W	S	S	S	I	R	I	S	I	S	I	S	R		2
CB	Enterococcus hirae	0026E	Feedlot B	Canada: Alberta	49.9315° N, 112.6889° W	S	S	S	R	I	I	S	I	S	I	S	S		1
CB	Enterococcus hirae	0028C	Feedlot D	Canada: Alberta	53.4941° N, 112.0539° W	S	S	S	I	S	R	S	S	S	S	S	S		1
CB	Enterococcus hirae	0043B	Feedlot B	Canada: Alberta	49.9315° N, 112.6889° W	S	S	S	R	I	R	S	R	S	S	S	S		3
CB	Enterococcus hirae	0103D	Feedlot D	Canada: Alberta	53.4941° N, 112.0539° W	S	S	S	R	I	R	S	I	S	S	S	R		3
CB	Enterococcus hirae	0104D	Feedlot D	Canada: Alberta	53.4941° N, 112.0539° W	S	S	S	R	I	I	S	S	S	I	S	R		2
CB	Enterococcus hirae	0140B	Feedlot D	Canada: Alberta	53.4941° N, 112.0539° W	S	S	S	R	I	R	S	R	S	S	S	R		4
CB	Enterococcus hirae	0011J	Feedlot D	Canada: Alberta	53.4941° N, 112.0539° W	I	S	S	R	R	R	S	I	S	I	S	R		4
CB	Enterococcus hirae	0026M	Feedlot B	Canada: Alberta	49.9315° N, 112.6889° W	S	S	S	R	R	I	S	S	S	R	I	S		3
CB	Enterococcus hirae	0043K	Feedlot B	Canada: Alberta	49.9315° N, 112.6889° W	S	S	S	R	R	S	S	S	S	I	S	S		2
CB	Enterococcus hirae	0069J	Feedlot D	Canada: Alberta	53.4941° N, 112.0539° W	I	S	S	R	I	I	S	I	I	S	S	S		1
CB	Enterococcus hirae	0127J	Feedlot D	Canada: Alberta	53.4941° N, 112.0539° W	S	S	S	R	R	I	S	S	S	S	S	S		2
CB	Enterococcus hirae	Ent_0180	Feedlot A	Canada: Alberta	51.4962° N, 113.5103° W	S	S	S	R	R	I	S	S	S	S	S	S		2
CB	Enterococcus hirae	Ent_0284	Feedlot A	Canada: Alberta	51.4962° N, 113.5103° W	S	S	S	R	S	S	S	S	S	S	S	S		1
CB	Enterococcus hirae	Ent_0324	Feedlot A	Canada: Alberta	51.4962° N, 113.5103° W	S	S	S	I	R	S	S	S	S	I	S	S		1
CB	Enterococcus hirae	SWENT-0934	Feedlot A	Canada: Alberta	51.4962° N, 113.5103° W	S	S	S	R	S	S	S	S	S	S	S	S		1
CB	Enterococcus hirae	SWENT-1016	Feedlot A	Canada: Alberta	51.4962° N, 113.5103° W	S	S	S	S	S	S	S	S	S	S	S	S		0
CB	Enterococcus hirae	SWENT-1096	Feedlot A	Canada: Alberta	51.4962° N, 113.5103° W	S	S	S	R	S	S	S	S	S	S	S	S		1
CB	Enterococcus hirae	SWENT-1220	Feedlot A	Canada: Alberta	51.4962° N, 113.5103° W	S	S	S	R	S	I	S	S	S	S	S	S		1
CB	Enterococcus hirae	Ent_0059	Feedlot C	Canada: Alberta	50.3494° N, 113.7750° W	S	S	S	I	R	I	S	S	S	S	S	S		1
CB	Enterococcus hirae	Ent_0067	Feedlot C	Canada: Alberta	50.3494° N, 113.7750° W	S	S	S	R	S	R	S	S	S	S	S	S		2
CB	Enterococcus hirae	Ent_0142	Feedlot C	Canada: Alberta	50.3494° N, 113.7750° W	S	S	S	S	S	S	S	S	S	S	S	S		0
CB	Enterococcus hirae	Ent_0149	Feedlot C	Canada: Alberta	50.3494° N, 113.7750° W	S	S	S	R	S	S	S	S	S	S	S	S		1
CB	Enterococcus hirae	Ent_0220	Feedlot C	Canada: Alberta	50.3494° N, 113.7750° W	S	S	S	R	S	I	S	S	S	S	S	S		1
CB	Enterococcus hirae	Ent_0228	Feedlot C	Canada: Alberta	50.3494° N, 113.7750° W	S	S	S	R	S	I	S	S	S	S	S	S		1
CB	Enterococcus hirae	Ent_0252	Feedlot C	Canada: Alberta	50.3494° N, 113.7750° W	S	S	S	R	S	I	S	S	S	S	S	S		1
CB	Enterococcus hirae	Ent_0260	Feedlot C	Canada: Alberta	50.3494° N, 113.7750° W	S	S	S	R	S	S	S	S	S	S	S	S		1
CB	Enterococcus hirae	Ent_0293	Feedlot C	Canada: Alberta	50.3494° N, 113.7750° W	S	S	S	R	S	S	S	S	S	S	S	S		1
CB	Enterococcus hirae	Ent_0348	Feedlot C	Canada: Alberta	50.3494° N, 113.7750° W	S	S	S	I	S	S	S	S	S	S	S	S		0
CB	Enterococcus hirae	Ent_0356	Feedlot C	Canada: Alberta	50.3494° N, 113.7750° W	S	S	S	R	R	S	S	S	S	I	S	S		2
CB	Enterococcus hirae	SWENT-0957	Feedlot C	Canada: Alberta	50.3494° N, 113.7750° W	S	S	S	R	I	I	S	S	S	S	S	S		1
CB	Enterococcus hirae	SWENT-0965	Feedlot C	Canada: Alberta	50.3494° N, 113.7750° W	S	S	S	R	S	S	S	I	S	I	S	S		1
CB	Enterococcus hirae	SWENT-0990	Feedlot C	Canada: Alberta	50.3494° N, 113.7750° W	S	S	S	R	S	S	S	S	S	S	S	S		1
CB	Enterococcus hirae	SWENT-0998	Feedlot C	Canada: Alberta	50.3494° N, 113.7750° W	S	S	S	R	S	S	S	S	S	S	S	S		1
CB	Enterococcus hirae	SWEnt_1203	Feedlot C	Canada: Alberta	50.3494° N, 113.7750° W	S	S	S	R	I	I	S	S	S	I	S	R		2
CB	Enterococcus hirae	SWENT-1211	Feedlot C	Canada: Alberta	50.3494° N, 113.7750° W	S	S	S	S	S	S	S	S	S	S	S	S		0
CB	Enterococcus hirae	EntR_0119	Feedlot A	Canada: Alberta	51.4962° N, 113.5103° W	S	S	S	S	R	R	S	S	S	S	S	S		2
CB	Enterococcus hirae	EntR_0184	Feedlot A	Canada: Alberta	51.4962° N, 113.5103° W	S	S	S	R	S	I	S	S	S	S	S	S		1
CB	Enterococcus hirae	EntR_0184	Feedlot A	Canada: Alberta	51.4962° N, 113.5103° W	S	S	S	R	S	I	S	S	S	S	S	S		1
CB	Enterococcus hirae	SWEntR_0393	Feedlot A	Canada: Alberta	51.4962° N, 113.5103° W	S	S	S	I	R	S	S	S	S	I	S	S		1
CB	Enterococcus hirae	EntR_0042	Feedlot C	Canada: Alberta	50.3494° N, 113.7750° W	S	S	S	I	R	I	S	S	S	I	S	S		1
CB	Enterococcus hirae	EntR_0047	Feedlot C	Canada: Alberta	50.3494° N, 113.7750° W	S	S	S	R	R	I	S	S	S	I	S	S		2
CB	Enterococcus hirae	EntR_0095	Feedlot C	Canada: Alberta	50.3494° N, 113.7750° W	S	S	S	R	R	S	S	S	S	I	S	S		2
CB	Enterococcus hirae	EntR_0103	Feedlot C	Canada: Alberta	50.3494° N, 113.7750° W	S	S	S	R	R	I	S	S	S	I	S	S		2
CB	Enterococcus hirae	EntR_0138	Feedlot C	Canada: Alberta	50.3494° N, 113.7750° W	S	S	S	S	R	S	S	S	S	I	S	S		1
CB	Enterococcus hirae	EntR_0149	Feedlot C	Canada: Alberta	50.3494° N, 113.7750° W	S	S	S	R	I	S	S	S	S	S	S	S		1
CB	Enterococcus hirae	EntR_0206	Feedlot C	Canada: Alberta	50.3494° N, 113.7750° W	S	S	S	R	R	S	S	S	S	S	S	S		2
CB	Enterococcus hirae	EntR_0211	Feedlot C	Canada: Alberta	50.3494° N, 113.7750° W	S	S	S	R	R	S	S	S	S	I	S	S		2
CB	Enterococcus hirae	SWEntR 0227	Feedlot A	Canada: Alberta	51.4962° N, 113.5103° W	S	S	S	R	R	S	S	R	S	I	S	R		4
CB	Enterococcus hirae	SWEntR 0317	Feedlot A	Canada: Alberta	51.4962° N, 113.5103° W	S	S	S	R	R	I	S	S	S	I	S	S		2
CB	Enterococcus hirae	SWEntR-0393	Feedlot A	Canada: Alberta	51.4962° N, 113.5103° W	S	S	S	R	R	S	S	S	S	I	S	S		2
CB	Enterococcus hirae	SWEntR 0024	Feedlot C	Canada: Alberta	50.3494° N, 113.7750° W	S	S	S	R	R	R	S	S	R	I	S	S		4
CB	Enterococcus hirae	SWEntR 0232	Feedlot C	Canada: Alberta	50.3494° N, 113.7750° W	S	S	S	R	R	S	S	S	S	I	S	S		2
CB	Enterococcus hirae	SWEntR 0239	Feedlot C	Canada: Alberta	50.3494° N, 113.7750° W	S	S	S	R	R	I	S	S	S	S	S	S		2
CB	Enterococcus hirae	SWEntR 0387	Feedlot C	Canada: Alberta	50.3494° N, 113.7750° W	S	S	S	R	R	S	S	S	S	S	S	S		2
FC	Enterococcus hirae	0002B	Feedlot C	Canada: Alberta	50.3494° N, 113.7750° W	S	S	S	R	I	R	S	S	I	I	S	R		3
FC	Enterococcus hirae	0003E	Feedlot C	Canada: Alberta	50.3494° N, 113.7750° W	S	S	S	R	S	I	S	I	S	S	S	R		2
FC	Enterococcus hirae	0005D	Feedlot C	Canada: Alberta	50.3494° N, 113.7750° W	S	S	S	R	S	S	S	R	S	S	S	S		2
FC	Enterococcus hirae	0006D	Feedlot C	Canada: Alberta	50.3494° N, 113.7750° W	S	S	S	R	I	R	S	I	S	I	S	S		2
FC	Enterococcus hirae	0007C	Feedlot C	Canada: Alberta	50.3494° N, 113.7750° W	S	S	S	R	I	I	S	I	S	S	S	S		1
FC	Enterococcus hirae	0007E	Feedlot C	Canada: Alberta	50.3494° N, 113.7750° W	S	S	S	R	I	R	S	I	S	I	S	R		3
FC	Enterococcus hirae	0008A	Feedlot C	Canada: Alberta	50.3494° N, 113.7750° W	S	S	S	R	R	S	S	S	S	S	S	S		2
FC	Enterococcus hirae	0008C	Feedlot C	Canada: Alberta	50.3494° N, 113.7750° W	S	S	S	R	R	I	S	S	S	S	S	S		2
FC	Enterococcus hirae	0008E	Feedlot C	Canada: Alberta	50.3494° N, 113.7750° W	S	S	S	R	R	I	S	I	S	I	S	S		2
FC	Enterococcus hirae	0009D	Feedlot C	Canada: Alberta	50.3494° N, 113.7750° W	S	S	S	R	S	I	S	I	S	S	S	S		1
FC	Enterococcus hirae	0009E	Feedlot C	Canada: Alberta	50.3494° N, 113.7750° W	S	S	S	R	S	I	S	S	S	I	S	S		1
FC	Enterococcus hirae	0010E	Feedlot C	Canada: Alberta	50.3494° N, 113.7750° W	S	S	S	R	R	I	S	R	S	I	S	S		3
FC	Enterococcus hirae	0011A	Feedlot C	Canada: Alberta	50.3494° N, 113.7750° W	S	S	S	R	I	I	S	S	S	S	S	S		1
FC	Enterococcus hirae	0012A	Feedlot C	Canada: Alberta	50.3494° N, 113.7750° W	S	S	S	R	R	I	S	I	S	S	S	S		2
FC	Enterococcus hirae	0013A	Feedlot C	Canada: Alberta	50.3494° N, 113.7750° W	S	S	S	R	S	R	S	R	S	S	S	S		3
FC	Enterococcus hirae	0013D	Feedlot C	Canada: Alberta	50.3494° N, 113.7750° W	S	S	S	R	S	S	S	R	S	S	S	S		2
FC	Enterococcus hirae	0016D	Feedlot C	Canada: Alberta	50.3494° N, 113.7750° W	S	S	S	R	S	S	S	S	S	S	S	R		2
FC	Enterococcus hirae	0017D	Feedlot C	Canada: Alberta	50.3494° N, 113.7750° W	S	S	S	R	S	I	S	S	S	S	S	S		1
FC	Enterococcus hirae	0019B	Feedlot C	Canada: Alberta	50.3494° N, 113.7750° W	S	S	S	R	R	S	S	S	S	I	S	S		2
FC	Enterococcus hirae	0020D	Feedlot C	Canada: Alberta	50.3494° N, 113.7750° W	S	S	R	R	R	I	S	S	S	S	S	S		3
FC	Enterococcus hirae	0002G	Feedlot C	Canada: Alberta	50.3494° N, 113.7750° W	S	S	S	R	R	S	S	S	S	S	S	S		2
FC	Enterococcus hirae	0003F	Feedlot C	Canada: Alberta	50.3494° N, 113.7750° W	S	S	S	I	R	S	S	S	S	S	S	S		1
FC	Enterococcus hirae	0003H	Feedlot C	Canada: Alberta	50.3494° N, 113.7750° W	S	S	S	R	R	R	S	S	S	S	S	S		3
FC	Enterococcus hirae	0004H	Feedlot C	Canada: Alberta	50.3494° N, 113.7750° W	S	S	S	R	I	S	S	S	S	S	S	S		1
FC	Enterococcus hirae	0007F	Feedlot C	Canada: Alberta	50.3494° N, 113.7750° W	S	S	S	R	R	S	S	S	S	S	S	S		2
FC	Enterococcus hirae	0007I	Feedlot C	Canada: Alberta	50.3494° N, 113.7750° W	S	S	S	R	R	S	S	S	S	S	S	S		2
FC	Enterococcus hirae	0008G	Feedlot C	Canada: Alberta	50.3494° N, 113.7750° W	S	S	S	R	R	S	S	S	S	S	S	R		3
FC	Enterococcus hirae	0008H	Feedlot C	Canada: Alberta	50.3494° N, 113.7750° W	S	S	S	R	R	S	S	S	S	S	S	S		2
FC	Enterococcus hirae	0010H	Feedlot C	Canada: Alberta	50.3494° N, 113.7750° W	S	S	S	R	R	S	S	S	S	I	S	S		2
FC	Enterococcus hirae	0011I	Feedlot C	Canada: Alberta	50.3494° N, 113.7750° W	S	S	S	R	R	S	S	S	S	S	S	S		2
FC	Enterococcus hirae	0011J	Feedlot C	Canada: Alberta	50.3494° N, 113.7750° W	S	S	S	R	I	S	S	S	S	S	S	S		1
FC	Enterococcus hirae	0012F	Feedlot C	Canada: Alberta	50.3494° N, 113.7750° W	S	S	S	R	I	S	S	S	S	S	S	S		1
FC	Enterococcus hirae	0012G	Feedlot C	Canada: Alberta	50.3494° N, 113.7750° W	S	S	S	R	I	S	S	S	S	S	S	S		1
FC	Enterococcus hirae	0012H	Feedlot C	Canada: Alberta	50.3494° N, 113.7750° W	S	S	S	I	R	S	S	S	S	S	S	S		1
FC	Enterococcus hirae	0013I	Feedlot C	Canada: Alberta	50.3494° N, 113.7750° W	S	S	S	R	R	S	S	S	S	S	S	S		2
FC	Enterococcus hirae	0013J	Feedlot C	Canada: Alberta	50.3494° N, 113.7750° W	S	S	S	R	R	S	S	S	S	I	S	S		2
FC	Enterococcus hirae	0015F	Feedlot C	Canada: Alberta	50.3494° N, 113.7750° W	S	S	S	R	I	S	S	S	S	S	S	S		1
FC	Enterococcus hirae	0016F	Feedlot C	Canada: Alberta	50.3494° N, 113.7750° W	S	S	S	R	R	S	S	S	S	S	S	S		2
FC	Enterococcus hirae	0017F	Feedlot C	Canada: Alberta	50.3494° N, 113.7750° W	S	S	S	I	I	S	S	S	S	S	S	S		0
FC	Enterococcus hirae	0017H	Feedlot C	Canada: Alberta	50.3494° N, 113.7750° W	S	S	S	R	R	S	S	S	S	I	S	S		2
FC	Enterococcus hirae	0018H	Feedlot C	Canada: Alberta	50.3494° N, 113.7750° W	S	S	S	I	R	S	S	S	S	I	I	S		1
FC	Enterococcus hirae	0018I	Feedlot C	Canada: Alberta	50.3494° N, 113.7750° W	S	S	S	R	R	S	S	R	S	I	S	S		3
FC	Enterococcus hirae	0022D	Feedlot B	Canada: Alberta	49.9315° N, 112.6889° W	S	S	S	R	I	S	S	S	S	S	S	S		1
FC	Enterococcus hirae	0022E	Feedlot B	Canada: Alberta	49.9315° N, 112.6889° W	S	S	S	R	I	S	S	S	S	S	S	R		2
FC	Enterococcus hirae	0023A	Feedlot B	Canada: Alberta	49.9315° N, 112.6889° W	S	S	S	R	S	S	S	S	S	S	S	R		2
FC	Enterococcus hirae	0023E	Feedlot B	Canada: Alberta	49.9315° N, 112.6889° W	S	S	S	R	I	S	S	S	S	S	S	S		1
FC	Enterococcus hirae	0024C	Feedlot B	Canada: Alberta	49.9315° N, 112.6889° W	S	S	S	R	S	S	S	S	S	S	S	S		1
FC	Enterococcus hirae	0025E	Feedlot B	Canada: Alberta	49.9315° N, 112.6889° W	S	S	S	R	S	I	S	I	S	S	S	R		2
FC	Enterococcus hirae	0026C	Feedlot B	Canada: Alberta	49.9315° N, 112.6889° W	S	S	S	R	R	S	S	S	S	S	S	S		2
FC	Enterococcus hirae	0027B	Feedlot B	Canada: Alberta	49.9315° N, 112.6889° W	S	S	S	R	S	S	S	S	S	S	S	S		1
FC	Enterococcus hirae	0027E	Feedlot B	Canada: Alberta	49.9315° N, 112.6889° W	S	S	S	R	I	S	S	S	S	S	S	S		1
FC	Enterococcus hirae	0029C	Feedlot B	Canada: Alberta	49.9315° N, 112.6889° W	S	S	S	R	I	S	S	S	S	S	S	S		1
FC	Enterococcus hirae	0029D	Feedlot B	Canada: Alberta	49.9315° N, 112.6889° W	S	S	S	R	I	S	S	S	S	S	S	S		1
FC	Enterococcus hirae	0030A	Feedlot B	Canada: Alberta	49.9315° N, 112.6889° W	S	S	S	R	R	S	S	S	S	S	S	S		2
FC	Enterococcus hirae	0031C	Feedlot B	Canada: Alberta	49.9315° N, 112.6889° W	S	S	S	R	I	I	S	S	S	S	S	S		1
FC	Enterococcus hirae	0031D	Feedlot B	Canada: Alberta	49.9315° N, 112.6889° W	S	S	S	R	R	I	S	S	S	S	S	S		2
FC	Enterococcus hirae	0031E	Feedlot B	Canada: Alberta	49.9315° N, 112.6889° W	S	S	S	R	R	S	S	S	S	S	S	S		2
FC	Enterococcus hirae	0032C	Feedlot B	Canada: Alberta	49.9315° N, 112.6889° W	S	S	S	R	S	I	S	S	S	S	S	S		1
FC	Enterococcus hirae	0032D	Feedlot B	Canada: Alberta	49.9315° N, 112.6889° W	S	S	S	R	R	S	S	S	S	I	S	S		2
FC	Enterococcus hirae	0033A	Feedlot B	Canada: Alberta	49.9315° N, 112.6889° W	S	S	S	R	S	S	S	S	S	S	S	S		1
FC	Enterococcus hirae	0038B	Feedlot B	Canada: Alberta	49.9315° N, 112.6889° W	S	S	S	R	I	S	S	S	S	S	S	S		1
FC	Enterococcus hirae	0038D	Feedlot B	Canada: Alberta	49.9315° N, 112.6889° W	S	S	S	R	R	S	S	S	S	S	S	R		3
FC	Enterococcus hirae	0039C	Feedlot B	Canada: Alberta	49.9315° N, 112.6889° W	S	S	S	R	S	I	S	S	S	I	S	S		1
FC	Enterococcus hirae	0021I	Feedlot B	Canada: Alberta	49.9315° N, 112.6889° W	S	S	S	R	R	S	S	S	S	I	S	S		2
FC	Enterococcus hirae	0021J	Feedlot B	Canada: Alberta	49.9315° N, 112.6889° W	S	S	S	R	I	S	S	S	S	S	S	S		1
FC	Enterococcus hirae	0022J	Feedlot B	Canada: Alberta	49.9315° N, 112.6889° W	S	S	S	R	I	I	S	S	S	S	S	S		1
FC	Enterococcus hirae	0024J	Feedlot B	Canada: Alberta	49.9315° N, 112.6889° W	S	S	S	R	R	S	S	S	S	S	S	S		2
FC	Enterococcus hirae	0025I	Feedlot B	Canada: Alberta	49.9315° N, 112.6889° W	S	S	S	R	I	S	S	S	S	I	S	S		1
FC	Enterococcus hirae	0026J	Feedlot B	Canada: Alberta	49.9315° N, 112.6889° W	S	S	S	R	R	S	S	S	S	I	S	S		2
FC	Enterococcus hirae	0027J	Feedlot B	Canada: Alberta	49.9315° N, 112.6889° W	S	S	S	R	R	I	S	I	S	I	S	R		3
FC	Enterococcus hirae	0027L	Feedlot B	Canada: Alberta	49.9315° N, 112.6889° W	S	S	S	R	I	S	S	S	S	S	S	S		1
FC	Enterococcus hirae	0029I	Feedlot B	Canada: Alberta	49.9315° N, 112.6889° W	S	S	S	R	R	S	S	S	S	S	S	S		2
FC	Enterococcus hirae	0029L	Feedlot B	Canada: Alberta	49.9315° N, 112.6889° W	S	S	S	R	R	S	S	S	S	I	S	S		2
FC	Enterococcus hirae	0031K	Feedlot B	Canada: Alberta	49.9315° N, 112.6889° W	S	S	S	R	R	I	S	I	S	I	S	S		2
FC	Enterococcus hirae	0031L	Feedlot B	Canada: Alberta	49.9315° N, 112.6889° W	S	S	S	R	R	I	S	S	S	I	S	R		3
FC	Enterococcus hirae	0031M	Feedlot B	Canada: Alberta	49.9315° N, 112.6889° W	S	S	S	R	R	S	S	S	S	S	S	S		2
FC	Enterococcus hirae	0032I	Feedlot B	Canada: Alberta	49.9315° N, 112.6889° W	S	S	S	R	I	S	S	S	S	S	S	S		1
FC	Enterococcus hirae	0032J	Feedlot B	Canada: Alberta	49.9315° N, 112.6889° W	S	S	S	R	R	S	S	I	S	S	S	S		2
FC	Enterococcus hirae	0032L	Feedlot B	Canada: Alberta	49.9315° N, 112.6889° W	S	S	S	R	R	S	S	S	S	I	S	S		2
FC	Enterococcus hirae	0033I	Feedlot B	Canada: Alberta	49.9315° N, 112.6889° W	S	S	S	R	R	S	S	S	S	S	S	S		2
FC	Enterococcus hirae	0033K	Feedlot B	Canada: Alberta	49.9315° N, 112.6889° W	S	S	S	R	R	S	S	S	S	S	S	S		2
FC	Enterococcus hirae	0034K	Feedlot B	Canada: Alberta	49.9315° N, 112.6889° W	S	S	S	R	R	S	S	S	I	S	S	S		2
FC	Enterococcus hirae	0034L	Feedlot B	Canada: Alberta	49.9315° N, 112.6889° W	S	S	S	R	R	S	S	I	S	I	S	S		2
FC	Enterococcus hirae	0034M	Feedlot B	Canada: Alberta	49.9315° N, 112.6889° W	S	S	S	R	R	S	S	R	S	I	S	S		3
FC	Enterococcus hirae	0035K	Feedlot B	Canada: Alberta	49.9315° N, 112.6889° W	S	S	S	R	R	S	S	S	S	I	S	S		2
FC	Enterococcus hirae	0036J	Feedlot B	Canada: Alberta	49.9315° N, 112.6889° W	S	S	S	I	R	S	S	S	S	S	I	S		1
FC	Enterococcus hirae	0037K	Feedlot B	Canada: Alberta	49.9315° N, 112.6889° W	S	S	S	R	R	I	S	I	S	I	S	S		2
FC	Enterococcus hirae	0038I	Feedlot B	Canada: Alberta	49.9315° N, 112.6889° W	S	S	S	R	R	S	S	S	S	S	S	S		2
FC	Enterococcus hirae	0038J	Feedlot B	Canada: Alberta	49.9315° N, 112.6889° W	S	S	S	R	I	S	S	S	S	S	S	S		1
FC	Enterococcus hirae	0038L	Feedlot B	Canada: Alberta	49.9315° N, 112.6889° W	S	S	S	R	I	S	S	S	S	S	S	S		1
FC	Enterococcus hirae	0039I	Feedlot B	Canada: Alberta	49.9315° N, 112.6889° W	S	S	S	R	R	S	S	S	S	S	S	S		2
FC	Enterococcus hirae	0039K	Feedlot B	Canada: Alberta	49.9315° N, 112.6889° W	S	S	S	R	R	S	S	S	S	S	S	S		2
FC	Enterococcus hirae	0039L	Feedlot B	Canada: Alberta	49.9315° N, 112.6889° W	S	S	S	R	R	S	S	S	S	S	S	S		2
FC	Enterococcus hirae	0040L	Feedlot B	Canada: Alberta	49.9315° N, 112.6889° W	S	S	S	R	R	S	S	S	S	I	S	S		2
FC	Enterococcus hirae	0041A	Feedlot D	Canada: Alberta	53.4941° N, 112.0539° W	S	S	S	R	I	S	S	S	S	S	S	S		1
FC	Enterococcus hirae	0041D	Feedlot D	Canada: Alberta	53.4941° N, 112.0539° W	S	S	S	R	S	R	S	S	S	I	S	S		2
FC	Enterococcus hirae	0045B	Feedlot D	Canada: Alberta	53.4941° N, 112.0539° W	S	S	S	R	S	S	S	S	S	S	S	S		1
FC	Enterococcus hirae	0049D	Feedlot D	Canada: Alberta	53.4941° N, 112.0539° W	S	S	S	R	R	S	S	S	S	S	S	S		2
FC	Enterococcus hirae	0050D	Feedlot D	Canada: Alberta	53.4941° N, 112.0539° W	S	S	S	R	S	S	S	R	S	S	S	R		3
FC	Enterococcus hirae	0051A	Feedlot D	Canada: Alberta	53.4941° N, 112.0539° W	S	S	S	R	S	S	S	S	S	S	S	S		1
FC	Enterococcus hirae	0051B	Feedlot D	Canada: Alberta	53.4941° N, 112.0539° W	S	S	S	I	S	S	S	S	I	S	S	S		0
FC	Enterococcus hirae	0051D	Feedlot D	Canada: Alberta	53.4941° N, 112.0539° W	S	S	S	R	I	S	S	S	S	S	S	S		1
FC	Enterococcus hirae	0053B	Feedlot D	Canada: Alberta	53.4941° N, 112.0539° W	S	S	S	I	R	S	S	S	S	S	S	S		1
FC	Enterococcus hirae	0055A	Feedlot D	Canada: Alberta	53.4941° N, 112.0539° W	S	S	S	R	I	S	S	S	S	S	S	S		1
FC	Enterococcus hirae	0055B	Feedlot D	Canada: Alberta	53.4941° N, 112.0539° W	S	S	S	R	R	I	S	S	S	R	S	S		3
FC	Enterococcus hirae	0055C	Feedlot D	Canada: Alberta	53.4941° N, 112.0539° W	S	S	S	R	R	S	S	S	S	S	S	S		2
FC	Enterococcus hirae	0055E	Feedlot D	Canada: Alberta	53.4941° N, 112.0539° W	S	S	S	R	R	I	S	S	S	S	S	S		2
FC	Enterococcus hirae	0041K	Feedlot D	Canada: Alberta	53.4941° N, 112.0539° W	S	S	S	R	R	R	S	R	S	I	S	S		4
FC	Enterococcus hirae	0042J	Feedlot D	Canada: Alberta	53.4941° N, 112.0539° W	S	S	S	R	R	I	S	I	S	S	S	S		2
FC	Enterococcus hirae	0042K	Feedlot D	Canada: Alberta	53.4941° N, 112.0539° W	S	S	S	R	I	R	S	S	S	S	S	S		2
FC	Enterococcus hirae	0044I	Feedlot D	Canada: Alberta	53.4941° N, 112.0539° W	S	S	R	R	R	R	S	S	S	S	S	S		4
FC	Enterococcus hirae	0044K	Feedlot D	Canada: Alberta	53.4941° N, 112.0539° W	S	S	S	R	I	I	S	S	S	S	S	S		1
FC	Enterococcus hirae	0046J	Feedlot D	Canada: Alberta	53.4941° N, 112.0539° W	S	S	S	R	R	S	S	I	S	S	S	S		2
FC	Enterococcus hirae	0046L	Feedlot D	Canada: Alberta	53.4941° N, 112.0539° W	S	S	S	R	R	S	S	S	S	S	S	S		2
FC	Enterococcus hirae	0047I	Feedlot D	Canada: Alberta	53.4941° N, 112.0539° W	S	S	S	R	R	S	S	S	S	S	S	S		2
FC	Enterococcus hirae	0047J	Feedlot D	Canada: Alberta	53.4941° N, 112.0539° W	S	S	S	R	R	S	S	S	S	S	S	S		2
FC	Enterococcus hirae	0048I	Feedlot D	Canada: Alberta	53.4941° N, 112.0539° W	S	S	S	R	R	S	S	S	S	I	S	S		2
FC	Enterococcus hirae	0049K	Feedlot D	Canada: Alberta	53.4941° N, 112.0539° W	S	S	S	R	R	S	S	S	S	I	S	S		2
FC	Enterococcus hirae	0049L	Feedlot D	Canada: Alberta	53.4941° N, 112.0539° W	S	S	S	R	R	S	S	S	S	S	S	S		2
FC	Enterococcus hirae	0050I	Feedlot D	Canada: Alberta	53.4941° N, 112.0539° W	S	S	S	R	R	S	S	S	S	S	S	S		2
FC	Enterococcus hirae	0050J	Feedlot D	Canada: Alberta	53.4941° N, 112.0539° W	S	S	S	R	R	S	S	S	S	S	S	S		2
FC	Enterococcus hirae	0050K	Feedlot D	Canada: Alberta	53.4941° N, 112.0539° W	S	S	S	R	R	S	S	S	S	S	S	S		2
FC	Enterococcus hirae	0051J	Feedlot D	Canada: Alberta	53.4941° N, 112.0539° W	S	S	S	S	I	S	S	S	S	S	S	S		0
FC	Enterococcus hirae	0051L	Feedlot D	Canada: Alberta	53.4941° N, 112.0539° W	S	S	S	R	R	S	S	S	S	S	S	S		2
FC	Enterococcus hirae	0053I	Feedlot D	Canada: Alberta	53.4941° N, 112.0539° W	S	S	S	R	I	S	S	S	S	S	S	S		1
FC	Enterococcus hirae	0054I	Feedlot D	Canada: Alberta	53.4941° N, 112.0539° W	S	S	S	R	R	S	S	S	S	S	S	S		2
FC	Enterococcus hirae	0054K	Feedlot D	Canada: Alberta	53.4941° N, 112.0539° W	S	S	S	R	R	S	S	S	S	S	S	S		2
FC	Enterococcus hirae	0054L	Feedlot D	Canada: Alberta	53.4941° N, 112.0539° W	S	S	S	R	R	S	S	S	S	S	S	S		2
FC	Enterococcus hirae	0055I	Feedlot D	Canada: Alberta	53.4941° N, 112.0539° W	S	S	S	R	R	S	S	S	S	S	S	S		2
FC	Enterococcus hirae	0055J	Feedlot D	Canada: Alberta	53.4941° N, 112.0539° W	S	S	S	R	I	I	S	S	S	S	S	S		1
FC	Enterococcus hirae	0055L	Feedlot D	Canada: Alberta	53.4941° N, 112.0539° W	S	S	S	R	R	S	S	S	S	S	S	S		2
FC	Enterococcus hirae	0055M	Feedlot D	Canada: Alberta	53.4941° N, 112.0539° W	S	S	S	R	R	I	S	S	S	I	S	S		2
FC	Enterococcus hirae	0056A	Feedlot A	Canada: Alberta	51.4962° N, 113.5103° W	S	S	S	R	S	R	S	R	S	I	S	S		3
FC	Enterococcus hirae	0056E	Feedlot A	Canada: Alberta	51.4962° N, 113.5103° W	S	S	S	R	S	R	S	S	S	S	S	S		2
FC	Enterococcus hirae	0057A	Feedlot A	Canada: Alberta	51.4962° N, 113.5103° W	S	S	S	S	I	S	S	I	S	S	S	S		0
FC	Enterococcus hirae	0057B	Feedlot A	Canada: Alberta	51.4962° N, 113.5103° W	S	S	S	S	S	S	S	S	S	S	S	R		1
FC	Enterococcus hirae	0057D	Feedlot A	Canada: Alberta	51.4962° N, 113.5103° W	S	S	S	S	S	S	S	S	S	S	S	S		0
FC	Enterococcus hirae	0058A	Feedlot A	Canada: Alberta	51.4962° N, 113.5103° W	S	S	S	R	I	S	S	R	S	S	S	S		2
FC	Enterococcus hirae	0058B	Feedlot A	Canada: Alberta	51.4962° N, 113.5103° W	S	S	S	R	R	S	S	S	S	S	S	R		3
FC	Enterococcus hirae	0058C	Feedlot A	Canada: Alberta	51.4962° N, 113.5103° W	S	S	S	I	R	S	S	S	S	S	S	R		2
FC	Enterococcus hirae	0060B	Feedlot A	Canada: Alberta	51.4962° N, 113.5103° W	S	S	S	I	S	I	S	S	S	S	S	S		0
FC	Enterococcus hirae	0060C	Feedlot A	Canada: Alberta	51.4962° N, 113.5103° W	S	S	S	R	R	S	S	S	S	S	S	S		2
FC	Enterococcus hirae	0060E	Feedlot A	Canada: Alberta	51.4962° N, 113.5103° W	S	S	S	R	R	S	S	S	S	I	S	S		2
FC	Enterococcus hirae	0061D	Feedlot A	Canada: Alberta	51.4962° N, 113.5103° W	S	S	S	S	I	I	S	S	S	S	S	S		0
FC	Enterococcus hirae	0063C	Feedlot A	Canada: Alberta	51.4962° N, 113.5103° W	S	S	S	R	R	S	S	S	S	S	S	S		2
FC	Enterococcus hirae	0063D	Feedlot A	Canada: Alberta	51.4962° N, 113.5103° W	S	S	S	R	R	S	S	S	S	S	S	S		2
FC	Enterococcus hirae	0064A	Feedlot A	Canada: Alberta	51.4962° N, 113.5103° W	S	S	S	R	R	I	S	S	S	S	S	S		2
FC	Enterococcus hirae	0065A	Feedlot A	Canada: Alberta	51.4962° N, 113.5103° W	S	S	S	R	I	S	S	S	S	S	S	S		1
FC	Enterococcus hirae	0065C	Feedlot A	Canada: Alberta	51.4962° N, 113.5103° W	S	S	S	R	I	S	S	S	S	S	S	S		1
FC	Enterococcus hirae	066E	Feedlot A	Canada: Alberta	51.4962° N, 113.5103° W	S	S	S	R	R	S	S	S	S	S	S	R		3
FC	Enterococcus hirae	0068A	Feedlot A	Canada: Alberta	51.4962° N, 113.5103° W	S	S	S	I	R	S	S	S	S	S	S	S		1
FC	Enterococcus hirae	0071A	Feedlot A	Canada: Alberta	51.4962° N, 113.5103° W	S	S	S	R	R	S	S	S	S	I	S	S		2
FC	Enterococcus hirae	0071D	Feedlot A	Canada: Alberta	51.4962° N, 113.5103° W	S	S	S	R	I	S	S	S	S	S	S	S		1
FC	Enterococcus hirae	0072A	Feedlot A	Canada: Alberta	51.4962° N, 113.5103° W	S	S	S	R	I	S	S	S	S	S	S	S		1
FC	Enterococcus hirae	0072D	Feedlot A	Canada: Alberta	51.4962° N, 113.5103° W	S	S	S	R	I	R	S	S	S	S	S	S		2
FC	Enterococcus hirae	0073D	Feedlot A	Canada: Alberta	51.4962° N, 113.5103° W	S	S	S	R	R	I	S	S	S	I	S	S		2
FC	Enterococcus hirae	0074A	Feedlot A	Canada: Alberta	51.4962° N, 113.5103° W	S	S	S	R	R	S	S	I	S	S	S	S		2
FC	Enterococcus hirae	0074D	Feedlot A	Canada: Alberta	51.4962° N, 113.5103° W	S	S	S	R	S	R	S	S	S	S	S	S		2
FC	Enterococcus hirae	0056K	Feedlot A	Canada: Alberta	51.4962° N, 113.5103° W	S	S	S	R	R	I	S	S	I	S	S	S		2
FC	Enterococcus hirae	0056M	Feedlot A	Canada: Alberta	51.4962° N, 113.5103° W	S	S	S	R	R	I	S	I	S	S	S	S		2
FC	Enterococcus hirae	0060J	Feedlot A	Canada: Alberta	51.4962° N, 113.5103° W	S	S	S	R	R	S	S	S	S	S	S	R		3
FC	Enterococcus hirae	0061I	Feedlot A	Canada: Alberta	51.4962° N, 113.5103° W	S	S	S	R	R	I	S	R	S	I	S	S		3
FC	Enterococcus hirae	0062I	Feedlot A	Canada: Alberta	51.4962° N, 113.5103° W	S	S	S	R	R	I	S	S	S	I	S	S		2
FC	Enterococcus hirae	0063J	Feedlot A	Canada: Alberta	51.4962° N, 113.5103° W	S	S	S	R	R	S	S	S	S	S	S	S		2
FC	Enterococcus hirae	0064K	Feedlot A	Canada: Alberta	51.4962° N, 113.5103° W	S	S	S	R	R	S	S	S	S	S	S	R		3
FC	Enterococcus hirae	0064L	Feedlot A	Canada: Alberta	51.4962° N, 113.5103° W	S	S	S	R	R	S	S	S	S	I	S	R		3
FC	Enterococcus hirae	0066J	Feedlot A	Canada: Alberta	51.4962° N, 113.5103° W	S	S	S	R	R	S	S	S	S	I	S	S		2
FC	Enterococcus hirae	0066K	Feedlot A	Canada: Alberta	51.4962° N, 113.5103° W	S	S	S	R	R	S	S	S	S	I	S	S		2
FC	Enterococcus hirae	0067M	Feedlot A	Canada: Alberta	51.4962° N, 113.5103° W	S	S	S	R	R	S	S	S	S	I	S	S		2
FC	Enterococcus hirae	0068I	Feedlot A	Canada: Alberta	51.4962° N, 113.5103° W	S	S	S	I	R	S	S	S	S	S	S	R		2
FC	Enterococcus hirae	0068L	Feedlot A	Canada: Alberta	51.4962° N, 113.5103° W	S	S	S	I	R	I	S	R	S	I	S	R		3
FC	Enterococcus hirae	0068M	Feedlot A	Canada: Alberta	51.4962° N, 113.5103° W	S	S	S	R	R	S	S	S	S	S	S	S		2
FC	Enterococcus hirae	0069J	Feedlot A	Canada: Alberta	51.4962° N, 113.5103° W	S	S	S	R	R	S	S	S	S	I	S	S		2
FC	Enterococcus hirae	0069K	Feedlot A	Canada: Alberta	51.4962° N, 113.5103° W	S	S	S	R	R	S	S	S	S	I	S	S		2
FC	Enterococcus hirae	0071I	Feedlot A	Canada: Alberta	51.4962° N, 113.5103° W	S	S	S	R	R	S	S	S	S	S	S	S		2
FC	Enterococcus hirae	0071L	Feedlot A	Canada: Alberta	51.4962° N, 113.5103° W	S	S	S	R	R	S	S	S	S	S	S	S		2
FC	Enterococcus hirae	0071M	Feedlot A	Canada: Alberta	51.4962° N, 113.5103° W	S	S	S	R	R	S	S	S	S	I	S	S		2
FC	Enterococcus hirae	0072J	Feedlot A	Canada: Alberta	51.4962° N, 113.5103° W	S	S	S	R	R	S	S	S	S	S	S	S		2
FC	Enterococcus hirae	0072L	Feedlot A	Canada: Alberta	51.4962° N, 113.5103° W	S	S	S	R	R	S	S	S	S	S	S	S		2
FC	Enterococcus hirae	0073I	Feedlot A	Canada: Alberta	51.4962° N, 113.5103° W	S	S	S	R	R	S	S	S	S	I	S	R		3
FC	Enterococcus hirae	0073M	Feedlot A	Canada: Alberta	51.4962° N, 113.5103° W	S	S	S	R	R	S	S	S	S	S	S	S		2
FC	Enterococcus hirae	0074I	Feedlot A	Canada: Alberta	51.4962° N, 113.5103° W	S	S	S	R	R	S	S	S	S	S	S	S		2
FC	Enterococcus hirae	0074M	Feedlot A	Canada: Alberta	51.4962° N, 113.5103° W	S	S	S	R	R	S	S	S	S	S	S	S		2
FC	Enterococcus hirae	0077A	Feedlot C	Canada: Alberta	50.3494° N, 113.7750° W	S	S	S	R	R	S	S	I	S	S	S	S		2
FC	Enterococcus hirae	0079B	Feedlot C	Canada: Alberta	50.3494° N, 113.7750° W	S	S	S	R	R	S	S	S	S	S	S	R		3
FC	Enterococcus hirae	0081C	Feedlot C	Canada: Alberta	50.3494° N, 113.7750° W	S	S	S	R	S	I	S	R	I	I	S	S		2
FC	Enterococcus hirae	0082B	Feedlot C	Canada: Alberta	50.3494° N, 113.7750° W	S	S	S	R	S	R	S	I	I	S	S	R		3
FC	Enterococcus hirae	0083A	Feedlot C	Canada: Alberta	50.3494° N, 113.7750° W	S	S	S	R	S	S	S	S	S	S	S	S		1
FC	Enterococcus hirae	0084A	Feedlot C	Canada: Alberta	50.3494° N, 113.7750° W	S	S	R	R	I	I	S	S	S	I	S	R		3
FC	Enterococcus hirae	0085A	Feedlot C	Canada: Alberta	50.3494° N, 113.7750° W	S	S	S	R	I	R	S	S	S	S	S	R		3
FC	Enterococcus hirae	0090B	Feedlot C	Canada: Alberta	50.3494° N, 113.7750° W	S	S	S	R	R	I	S	S	S	I	S	S		2
FC	Enterococcus hirae	0092K	Feedlot C	Canada: Alberta	50.3494° N, 113.7750° W	S	S	S	R	R	I	S	S	S	I	S	S		2
FC	Enterococcus hirae	0095C	Feedlot C	Canada: Alberta	50.3494° N, 113.7750° W	S	S	S	R	S	I	S	I	S	I	S	S		1
FC	Enterococcus hirae	0076I	Feedlot C	Canada: Alberta	50.3494° N, 113.7750° W	S	S	S	R	R	S	S	I	S	S	S	S		2
FC	Enterococcus hirae	0076J	Feedlot C	Canada: Alberta	50.3494° N, 113.7750° W	S	S	S	R	R	S	S	S	S	S	S	S		2
FC	Enterococcus hirae	0078J	Feedlot C	Canada: Alberta	50.3494° N, 113.7750° W	S	S	S	R	R	R	S	I	I	S	S	R		4
FC	Enterococcus hirae	0078K	Feedlot C	Canada: Alberta	50.3494° N, 113.7750° W	S	S	S	R	R	S	S	I	S	S	S	S		2
FC	Enterococcus hirae	0079I	Feedlot C	Canada: Alberta	50.3494° N, 113.7750° W	S	S	S	R	R	I	S	S	S	S	S	S		2
FC	Enterococcus hirae	0081I	Feedlot C	Canada: Alberta	50.3494° N, 113.7750° W	S	S	S	R	R	I	S	S	S	S	S	R		3
FC	Enterococcus hirae	0082J	Feedlot C	Canada: Alberta	50.3494° N, 113.7750° W	S	S	S	R	R	S	S	S	S	S	S	R		3
FC	Enterococcus hirae	0083K	Feedlot C	Canada: Alberta	50.3494° N, 113.7750° W	S	S	S	R	R	R	S	S	I	R	S	S		4
FC	Enterococcus hirae	0084I	Feedlot C	Canada: Alberta	50.3494° N, 113.7750° W	S	S	S	R	R	S	S	S	S	S	S	S		2
FC	Enterococcus hirae	0087J	Feedlot C	Canada: Alberta	50.3494° N, 113.7750° W	S	S	S	R	R	I	S	S	S	I	S	S		2
FC	Enterococcus hirae	0090J	Feedlot C	Canada: Alberta	50.3494° N, 113.7750° W	S	S	S	R	R	R	S	R	R	I	S	R		6
FC	Enterococcus hirae	0092K	Feedlot C	Canada: Alberta	50.3494° N, 113.7750° W	S	S	S	R	R	I	S	S	S	I	S	S		2
FC	Enterococcus hirae	0094J	Feedlot C	Canada: Alberta	50.3494° N, 113.7750° W	S	S	S	I	R	S	S	S	S	S	S	S		1
FC	Enterococcus hirae	0095J	Feedlot C	Canada: Alberta	50.3494° N, 113.7750° W	S	S	S	R	R	S	S	S	S	S	S	S		2
FC	Enterococcus hirae	0098C	Feedlot B	Canada: Alberta	49.9315° N, 112.6889° W	S	S	S	I	S	S	S	S	S	S	S	S		0
FC	Enterococcus hirae	0099A	Feedlot B	Canada: Alberta	49.9315° N, 112.6889° W	S	S	S	I	S	S	S	S	S	S	S	S		0
FC	Enterococcus hirae	0099B	Feedlot B	Canada: Alberta	49.9315° N, 112.6889° W	S	S	S	I	S	S	S	S	S	S	S	S		0
FC	Enterococcus hirae	0100B	Feedlot B	Canada: Alberta	49.9315° N, 112.6889° W	S	S	S	R	I	S	S	S	S	S	S	S		1
FC	Enterococcus hirae	0101A	Feedlot B	Canada: Alberta	49.9315° N, 112.6889° W	S	S	S	R	I	S	S	S	S	S	S	S		1
FC	Enterococcus hirae	0101B	Feedlot B	Canada: Alberta	49.9315° N, 112.6889° W	S	S	S	R	R	S	S	S	S	S	S	S		2
FC	Enterococcus hirae	0103A	Feedlot B	Canada: Alberta	49.9315° N, 112.6889° W	S	S	S	S	R	S	S	S	S	S	S	S		1
FC	Enterococcus hirae	0105A	Feedlot B	Canada: Alberta	49.9315° N, 112.6889° W	S	S	S	R	S	S	S	S	S	S	S	S		1
FC	Enterococcus hirae	0106B	Feedlot B	Canada: Alberta	49.9315° N, 112.6889° W	S	S	S	S	I	S	S	S	S	S	S	S		0
FC	Enterococcus hirae	0106C	Feedlot B	Canada: Alberta	49.9315° N, 112.6889° W	S	S	S	S	S	S	S	S	S	S	S	S		0
FC	Enterococcus hirae	0107A	Feedlot B	Canada: Alberta	49.9315° N, 112.6889° W	S	S	S	R	S	S	S	S	S	S	S	S		1
FC	Enterococcus hirae	0108A	Feedlot B	Canada: Alberta	49.9315° N, 112.6889° W	S	S	S	S	S	S	S	S	S	S	S	S		0
FC	Enterococcus hirae	0110C	Feedlot B	Canada: Alberta	49.9315° N, 112.6889° W	S	S	S	R	S	S	S	S	S	S	S	S		1
FC	Enterococcus hirae	0111B	Feedlot B	Canada: Alberta	49.9315° N, 112.6889° W	S	S	S	S	S	S	S	S	S	S	S	S		0
FC	Enterococcus hirae	0096K	Feedlot B	Canada: Alberta	49.9315° N, 112.6889° W	S	S	S	S	R	S	S	S	S	S	S	S		1
FC	Enterococcus hirae	0097J	Feedlot B	Canada: Alberta	49.9315° N, 112.6889° W	S	S	S	R	I	S	S	S	S	S	S	S		1
FC	Enterococcus hirae	0099J	Feedlot B	Canada: Alberta	49.9315° N, 112.6889° W	S	S	S	R	R	S	S	S	S	S	S	S		2
FC	Enterococcus hirae	0104I	Feedlot B	Canada: Alberta	49.9315° N, 112.6889° W	S	S	S	R	R	S	S	S	S	S	S	S		2
FC	Enterococcus hirae	0104J	Feedlot B	Canada: Alberta	49.9315° N, 112.6889° W	S	S	S	R	I	S	S	S	S	S	S	S		1
FC	Enterococcus hirae	0106J	Feedlot B	Canada: Alberta	49.9315° N, 112.6889° W	S	S	S	R	I	S	S	S	S	S	S	S		1
FC	Enterococcus hirae	0108I	Feedlot B	Canada: Alberta	49.9315° N, 112.6889° W	S	S	S	R	R	S	S	S	S	S	S	S		2
FC	Enterococcus hirae	0108J	Feedlot B	Canada: Alberta	49.9315° N, 112.6889° W	S	S	S	R	R	S	S	S	S	S	S	S		2
FC	Enterococcus hirae	0108K	Feedlot B	Canada: Alberta	49.9315° N, 112.6889° W	S	S	S	R	R	S	S	S	S	I	S	S		2
FC	Enterococcus hirae	0110I	Feedlot B	Canada: Alberta	49.9315° N, 112.6889° W	S	S	S	R	I	S	S	S	S	S	S	S		1
FC	Enterococcus hirae	0112I	Feedlot B	Canada: Alberta	49.9315° N, 112.6889° W	S	S	S	I	I	S	S	S	S	S	S	S		0
FC	Enterococcus hirae	0112K	Feedlot B	Canada: Alberta	49.9315° N, 112.6889° W	S	S	S	I	I	S	S	S	S	S	S	S		0
FC	Enterococcus hirae	0115I	Feedlot B	Canada: Alberta	49.9315° N, 112.6889° W	S	S	S	R	R	S	S	S	S	S	S	S		2
FC	Enterococcus hirae	0115J	Feedlot B	Canada: Alberta	49.9315° N, 112.6889° W	S	S	S	R	R	S	S	S	S	S	S	S		2
FC	Enterococcus hirae	0116B	Feedlot D	Canada: Alberta	53.4941° N, 112.0539° W	S	S	S	S	S	S	S	S	S	S	S	S		0
FC	Enterococcus hirae	0117B	Feedlot D	Canada: Alberta	53.4941° N, 112.0539° W	S	S	S	I	I	S	S	S	S	I	S	S		0
FC	Enterococcus hirae	0118B	Feedlot D	Canada: Alberta	53.4941° N, 112.0539° W	S	S	S	I	R	S	S	S	S	S	S	S		1
FC	Enterococcus hirae	0127B	Feedlot D	Canada: Alberta	53.4941° N, 112.0539° W	S	S	S	S	S	S	S	S	S	S	S	S		0
FC	Enterococcus hirae	0129A	Feedlot D	Canada: Alberta	53.4941° N, 112.0539° W	S	S	S	R	I	S	S	S	S	S	S	S		1
FC	Enterococcus hirae	0130B	Feedlot D	Canada: Alberta	53.4941° N, 112.0539° W	S	S	S	R	I	S	S	S	S	S	S	S		1
FC	Enterococcus hirae	0131B	Feedlot D	Canada: Alberta	53.4941° N, 112.0539° W	S	S	S	S	S	S	S	S	S	S	S	S		0
FC	Enterococcus hirae	0116J	Feedlot D	Canada: Alberta	53.4941° N, 112.0539° W	S	S	S	S	I	S	S	S	S	S	S	S		0
FC	Enterococcus hirae	0117J	Feedlot D	Canada: Alberta	53.4941° N, 112.0539° W	S	S	S	S	I	S	S	S	S	S	S	S		0
FC	Enterococcus hirae	0119J	Feedlot D	Canada: Alberta	53.4941° N, 112.0539° W	S	S	S	R	R	S	S	S	S	S	S	S		2
FC	Enterococcus hirae	0124I	Feedlot D	Canada: Alberta	53.4941° N, 112.0539° W	S	S	S	I	R	S	S	S	S	S	S	S		1
FC	Enterococcus hirae	0124K	Feedlot D	Canada: Alberta	53.4941° N, 112.0539° W	S	S	S	R	I	S	S	S	S	S	S	S		1
FC	Enterococcus hirae	0125I	Feedlot D	Canada: Alberta	53.4941° N, 112.0539° W	S	S	S	R	R	S	S	S	S	S	S	S		2
FC	Enterococcus hirae	0126I	Feedlot D	Canada: Alberta	53.4941° N, 112.0539° W	S	S	S	I	I	S	S	S	S	S	S	S		0
FC	Enterococcus hirae	0126J	Feedlot D	Canada: Alberta	53.4941° N, 112.0539° W	S	S	S	R	I	S	S	S	S	S	S	S		1
FC	Enterococcus hirae	0127I	Feedlot D	Canada: Alberta	53.4941° N, 112.0539° W	S	S	S	R	I	S	S	S	S	S	S	S		1
FC	Enterococcus hirae	0127J	Feedlot D	Canada: Alberta	53.4941° N, 112.0539° W	S	S	S	S	I	S	S	S	S	S	S	S		0
FC	Enterococcus hirae	0129I	Feedlot D	Canada: Alberta	53.4941° N, 112.0539° W	S	S	S	R	R	S	S	S	S	S	S	S		2
FC	Enterococcus hirae	0129K	Feedlot D	Canada: Alberta	53.4941° N, 112.0539° W	S	S	S	R	I	S	S	S	S	S	S	S		1
FC	Enterococcus hirae	0130J	Feedlot D	Canada: Alberta	53.4941° N, 112.0539° W	S	S	S	R	R	S	S	S	S	I	S	S		2
FC	Enterococcus hirae	0132C	Feedlot A	Canada: Alberta	51.4962° N, 113.5103° W	S	S	S	R	S	I	S	S	S	I	S	S		1
FC	Enterococcus hirae	0133A	Feedlot A	Canada: Alberta	51.4962° N, 113.5103° W	S	S	S	R	R	I	S	S	S	I	S	S		2
FC	Enterococcus hirae	0135B	Feedlot A	Canada: Alberta	51.4962° N, 113.5103° W	S	S	S	R	S	I	S	S	S	S	S	S		1
FC	Enterococcus hirae	0139C	Feedlot A	Canada: Alberta	51.4962° N, 113.5103° W	S	S	S	R	I	S	S	S	S	S	S	S		1
FC	Enterococcus hirae	0141B	Feedlot A	Canada: Alberta	51.4962° N, 113.5103° W	S	S	S	R	S	I	S	S	S	S	S	S		1
FC	Enterococcus hirae	0144B	Feedlot A	Canada: Alberta	51.4962° N, 113.5103° W	S	S	S	R	I	R	S	S	S	I	S	S		2
FC	Enterococcus hirae	0146C	Feedlot A	Canada: Alberta	51.4962° N, 113.5103° W	S	S	S	R	S	S	S	I	S	S	S	S		1
FC	Enterococcus hirae	0133I	Feedlot A	Canada: Alberta	51.4962° N, 113.5103° W	S	S	S	R	R	R	S	S	S	I	S	S		3
FC	Enterococcus hirae	0134J	Feedlot A	Canada: Alberta	51.4962° N, 113.5103° W	S	S	S	R	R	I	S	S	S	I	S	R		3
FC	Enterococcus hirae	0135I	Feedlot A	Canada: Alberta	51.4962° N, 113.5103° W	S	S	S	R	R	S	S	I	S	I	S	S		2
FC	Enterococcus hirae	0137J	Feedlot A	Canada: Alberta	51.4962° N, 113.5103° W	S	S	S	I	R	R	S	S	S	I	S	S		2
FC	Enterococcus hirae	0137K	Feedlot A	Canada: Alberta	51.4962° N, 113.5103° W	S	S	S	R	R	R	S	I	S	I	S	S		3
FC	Enterococcus hirae	0141K	Feedlot A	Canada: Alberta	51.4962° N, 113.5103° W	S	S	S	R	R	I	S	R	S	S	S	S		3
FC	Enterococcus hirae	0144I	Feedlot A	Canada: Alberta	51.4962° N, 113.5103° W	S	S	R	R	R	I	S	S	S	S	S	S		3
FC	Enterococcus hirae	0145J	Feedlot A	Canada: Alberta	51.4962° N, 113.5103° W	S	S	S	R	R	S	S	S	S	I	S	S		2
FC	Enterococcus hirae	0146J	Feedlot A	Canada: Alberta	51.4962° N, 113.5103° W	S	S	S	R	R	I	S	S	S	I	S	S		2
FC	Enterococcus hirae	0147I	Feedlot A	Canada: Alberta	51.4962° N, 113.5103° W	S	S	S	R	R	S	S	S	S	I	S	S		2
FC	Enterococcus hirae	0148J	Feedlot A	Canada: Alberta	51.4962° N, 113.5103° W	S	S	S	R	R	I	S	S	S	I	S	R		3
FC	Enterococcus hirae	0150I	Feedlot A	Canada: Alberta	51.4962° N, 113.5103° W	S	S	S	R	R	S	S	S	S	I	S	S		2
FC	Enterococcus hirae	0150J	Feedlot A	Canada: Alberta	51.4962° N, 113.5103° W	S	S	S	R	R	S	S	S	S	S	S	S		2
FC	Enterococcus hirae	0151B	Feedlot C	Canada: Alberta	50.3494° N, 113.7750° W	S	S	S	R	R	S	S	S	S	I	S	R		3
FC	Enterococcus hirae	0153A	Feedlot C	Canada: Alberta	50.3494° N, 113.7750° W	S	S	S	R	S	S	S	S	S	S	S	S		1
FC	Enterococcus hirae	0154A	Feedlot C	Canada: Alberta	50.3494° N, 113.7750° W	S	S	S	R	R	I	S	I	S	I	S	S		2
FC	Enterococcus hirae	0154B	Feedlot C	Canada: Alberta	50.3494° N, 113.7750° W	S	S	S	R	S	S	S	I	S	S	S	S		1
FC	Enterococcus hirae	0154C	Feedlot C	Canada: Alberta	50.3494° N, 113.7750° W	S	S	S	R	R	S	S	S	S	S	S	S		2
FC	Enterococcus hirae	0155A	Feedlot C	Canada: Alberta	50.3494° N, 113.7750° W	S	S	S	R	R	R	S	I	S	I	S	S		3
FC	Enterococcus hirae	0155B	Feedlot C	Canada: Alberta	50.3494° N, 113.7750° W	S	S	S	R	S	S	S	S	S	S	S	S		1
FC	Enterococcus hirae	0156B	Feedlot C	Canada: Alberta	50.3494° N, 113.7750° W	S	S	S	R	I	S	S	S	S	S	S	S		1
FC	Enterococcus hirae	0157A	Feedlot C	Canada: Alberta	50.3494° N, 113.7750° W	S	S	S	I	S	I	S	S	S	I	S	S		0
FC	Enterococcus hirae	0158B	Feedlot C	Canada: Alberta	50.3494° N, 113.7750° W	S	S	S	R	I	R	S	R	S	S	S	R		4
FC	Enterococcus hirae	0158C	Feedlot C	Canada: Alberta	50.3494° N, 113.7750° W	S	S	S	R	S	R	S	S	S	I	S	R		3
FC	Enterococcus hirae	0159A	Feedlot C	Canada: Alberta	50.3494° N, 113.7750° W	S	S	S	I	R	S	S	S	S	S	S	S		1
FC	Enterococcus hirae	0159B	Feedlot C	Canada: Alberta	50.3494° N, 113.7750° W	S	S	S	S	R	S	S	S	S	S	S	S		1
FC	Enterococcus hirae	0160C	Feedlot C	Canada: Alberta	50.3494° N, 113.7750° W	S	S	S	R	S	R	S	S	S	S	S	S		2
FC	Enterococcus hirae	0162B	Feedlot C	Canada: Alberta	50.3494° N, 113.7750° W	S	S	S	R	S	I	S	S	S	I	S	S		1
FC	Enterococcus hirae	0152I	Feedlot C	Canada: Alberta	50.3494° N, 113.7750° W	S	S	S	I	R	S	S	S	S	I	S	S		1
FC	Enterococcus hirae	0154K	Feedlot C	Canada: Alberta	50.3494° N, 113.7750° W	S	S	S	R	R	S	S	S	S	I	S	S		2
FC	Enterococcus hirae	0156J	Feedlot C	Canada: Alberta	50.3494° N, 113.7750° W	S	S	S	R	R	I	S	S	S	R	S	S		3
FC	Enterococcus hirae	0156K	Feedlot C	Canada: Alberta	50.3494° N, 113.7750° W	S	S	S	R	R	S	S	S	S	I	S	S		2
FC	Enterococcus hirae	0158J	Feedlot C	Canada: Alberta	50.3494° N, 113.7750° W	S	S	S	R	I	S	S	S	S	S	S	S		1
FC	Enterococcus hirae	0158K	Feedlot C	Canada: Alberta	50.3494° N, 113.7750° W	S	S	S	R	I	S	S	S	S	S	S	S		1
FC	Enterococcus hirae	0160I	Feedlot C	Canada: Alberta	50.3494° N, 113.7750° W	S	S	S	R	R	S	S	S	S	S	S	S		2
FC	Enterococcus hirae	0162J	Feedlot C	Canada: Alberta	50.3494° N, 113.7750° W	S	S	S	R	R	S	S	I	S	I	S	S		2
FC	Enterococcus hirae	0162K	Feedlot C	Canada: Alberta	50.3494° N, 113.7750° W	S	S	S	R	R	S	S	I	I	I	S	S		2
FC	Enterococcus hirae	0163I	Feedlot C	Canada: Alberta	50.3494° N, 113.7750° W	S	S	S	I	R	I	S	I	S	S	S	S		1
FC	Enterococcus hirae	0164A	Feedlot B	Canada: Alberta	49.9315° N, 112.6889° W	S	S	S	R	I	I	S	I	S	S	S	R		2
FC	Enterococcus hirae	0164B	Feedlot B	Canada: Alberta	49.9315° N, 112.6889° W	S	S	S	I	S	S	S	S	S	S	S	S		0
FC	Enterococcus hirae	0166B	Feedlot B	Canada: Alberta	49.9315° N, 112.6889° W	S	S	S	I	S	I	S	S	S	S	S	S		0
FC	Enterococcus hirae	0167A	Feedlot B	Canada: Alberta	49.9315° N, 112.6889° W	S	S	S	R	S	R	S	I	S	I	S	S		2
FC	Enterococcus hirae	0170A	Feedlot B	Canada: Alberta	49.9315° N, 112.6889° W	S	S	S	S	S	R	S	S	S	S	S	S		1
FC	Enterococcus hirae	0171B	Feedlot B	Canada: Alberta	49.9315° N, 112.6889° W	S	S	S	I	S	S	S	I	S	I	S	R		1
FC	Enterococcus hirae	0174B	Feedlot B	Canada: Alberta	49.9315° N, 112.6889° W	S	S	S	I	S	R	S	S	S	S	S	S		1
FC	Enterococcus hirae	0175C	Feedlot B	Canada: Alberta	49.9315° N, 112.6889° W	S	S	S	R	R	S	S	S	S	I	S	S		2
FC	Enterococcus hirae	0176B	Feedlot B	Canada: Alberta	49.9315° N, 112.6889° W	S	S	S	R	R	R	S	I	S	I	S	R		4
FC	Enterococcus hirae	0178C	Feedlot B	Canada: Alberta	49.9315° N, 112.6889° W	S	S	S	R	S	S	S	S	S	S	S	S		1
FC	Enterococcus hirae	0182B	Feedlot B	Canada: Alberta	49.9315° N, 112.6889° W	S	S	S	R	R	I	S	S	S	S	S	S		2
FC	Enterococcus hirae	0165I	Feedlot B	Canada: Alberta	49.9315° N, 112.6889° W	S	S	S	I	R	I	S	S	S	S	S	S		1
FC	Enterococcus hirae	0166J	Feedlot B	Canada: Alberta	49.9315° N, 112.6889° W	S	S	S	R	R	S	S	I	S	S	S	R		3
FC	Enterococcus hirae	0167I	Feedlot B	Canada: Alberta	49.9315° N, 112.6889° W	S	S	S	I	I	S	S	S	S	S	S	S		0
FC	Enterococcus hirae	0167K	Feedlot B	Canada: Alberta	49.9315° N, 112.6889° W	S	S	S	R	I	S	S	I	S	S	S	S		1
FC	Enterococcus hirae	0169J	Feedlot B	Canada: Alberta	49.9315° N, 112.6889° W	S	S	S	S	R	I	S	S	S	I	S	S		1
FC	Enterococcus hirae	0169K	Feedlot B	Canada: Alberta	49.9315° N, 112.6889° W	S	S	S	R	I	S	S	S	S	S	S	S		1
FC	Enterococcus hirae	0170I	Feedlot B	Canada: Alberta	49.9315° N, 112.6889° W	S	S	S	R	I	S	S	S	S	S	S	S		1
FC	Enterococcus hirae	0170K	Feedlot B	Canada: Alberta	49.9315° N, 112.6889° W	S	S	S	R	R	I	S	S	S	I	S	R		3
FC	Enterococcus hirae	0171J	Feedlot B	Canada: Alberta	49.9315° N, 112.6889° W	S	S	S	R	I	S	S	S	S	I	S	S		1
FC	Enterococcus hirae	0171K	Feedlot B	Canada: Alberta	49.9315° N, 112.6889° W	S	S	S	R	I	S	S	S	S	S	S	S		1
FC	Enterococcus hirae	0173K	Feedlot B	Canada: Alberta	49.9315° N, 112.6889° W	S	S	S	R	R	S	S	S	S	S	S	S		2
FC	Enterococcus hirae	0174K	Feedlot B	Canada: Alberta	49.9315° N, 112.6889° W	S	S	S	R	R	S	S	I	I	I	S	R		3
FC	Enterococcus hirae	0175I	Feedlot B	Canada: Alberta	49.9315° N, 112.6889° W	S	S	S	R	I	S	S	S	S	I	S	S		1
FC	Enterococcus hirae	0176I	Feedlot B	Canada: Alberta	49.9315° N, 112.6889° W	S	S	S	R	R	S	S	S	S	I	S	S		2
FC	Enterococcus hirae	0176J	Feedlot B	Canada: Alberta	49.9315° N, 112.6889° W	S	S	S	R	R	S	S	S	S	I	S	S		2
FC	Enterococcus hirae	0176K	Feedlot B	Canada: Alberta	49.9315° N, 112.6889° W	S	S	S	R	R	I	S	S	S	I	S	R		3
FC	Enterococcus hirae	0178I	Feedlot B	Canada: Alberta	49.9315° N, 112.6889° W	S	S	S	R	I	S	S	I	I	I	S	S		1
FC	Enterococcus hirae	0178J	Feedlot B	Canada: Alberta	49.9315° N, 112.6889° W	S	S	S	R	R	S	S	S	S	S	S	S		2
FC	Enterococcus hirae	0178K	Feedlot B	Canada: Alberta	49.9315° N, 112.6889° W	S	S	S	R	R	S	S	R	S	S	S	S		3
FC	Enterococcus hirae	0180K	Feedlot B	Canada: Alberta	49.9315° N, 112.6889° W	S	S	S	S	R	S	S	S	S	S	S	S		1
FC	Enterococcus hirae	0181J	Feedlot B	Canada: Alberta	49.9315° N, 112.6889° W	S	S	S	R	R	S	S	S	S	I	S	S		2
FC	Enterococcus hirae	0181K	Feedlot B	Canada: Alberta	49.9315° N, 112.6889° W	S	S	S	R	R	I	S	S	S	I	S	S		2
FC	Enterococcus hirae	0183C	Feedlot D	Canada: Alberta	53.4941° N, 112.0539° W	S	S	S	S	S	I	S	S	S	S	S	R		1
FC	Enterococcus hirae	0185B	Feedlot D	Canada: Alberta	53.4941° N, 112.0539° W	S	S	S	R	R	I	S	S	S	I	S	R		3
FC	Enterococcus hirae	0186B	Feedlot D	Canada: Alberta	53.4941° N, 112.0539° W	S	S	S	I	S	S	S	S	S	S	S	R		1
FC	Enterococcus hirae	0189B	Feedlot D	Canada: Alberta	53.4941° N, 112.0539° W	S	S	S	R	S	S	S	S	S	S	S	S		1
FC	Enterococcus hirae	0193B	Feedlot D	Canada: Alberta	53.4941° N, 112.0539° W	S	S	S	I	S	R	S	I	I	S	S	R		2
FC	Enterococcus hirae	0193C	Feedlot D	Canada: Alberta	53.4941° N, 112.0539° W	S	S	S	R	S	I	S	R	S	I	S	R		3
FC	Enterococcus hirae	0198B	Feedlot D	Canada: Alberta	53.4941° N, 112.0539° W	S	S	S	I	R	S	S	S	S	S	S	S		1
FC	Enterococcus hirae	0184K	Feedlot D	Canada: Alberta	53.4941° N, 112.0539° W	S	S	S	I	R	R	S	S	S	S	S	S		2
FC	Enterococcus hirae	0185I	Feedlot D	Canada: Alberta	53.4941° N, 112.0539° W	S	S	S	R	R	S	S	S	S	I	S	S		2
FC	Enterococcus hirae	0187J	Feedlot D	Canada: Alberta	53.4941° N, 112.0539° W	S	S	S	R	R	I	S	S	S	I	S	R		3
FC	Enterococcus hirae	0188J	Feedlot D	Canada: Alberta	53.4941° N, 112.0539° W	S	S	S	R	R	S	S	S	S	I	S	R		3
FC	Enterococcus hirae	0193K	Feedlot D	Canada: Alberta	53.4941° N, 112.0539° W	S	S	S	I	I	S	S	I	S	I	S	S		0
FC	Enterococcus hirae	0194K	Feedlot D	Canada: Alberta	53.4941° N, 112.0539° W	S	S	R	R	R	R	S	S	S	I	S	R		5
FC	Enterococcus hirae	0197K	Feedlot D	Canada: Alberta	53.4941° N, 112.0539° W	S	S	S	R	R	S	S	I	S	I	S	S		2
FC	Enterococcus hirae	0199A	Feedlot A	Canada: Alberta	51.4962° N, 113.5103° W	S	S	S	R	R	S	S	R	S	I	S	R		4
FC	Enterococcus hirae	0199C	Feedlot A	Canada: Alberta	51.4962° N, 113.5103° W	S	S	S	S	R	S	S	S	S	I	S	S		1
FC	Enterococcus hirae	0200A	Feedlot A	Canada: Alberta	51.4962° N, 113.5103° W	S	S	S	R	R	S	S	S	S	S	S	S		2
FC	Enterococcus hirae	0200C	Feedlot A	Canada: Alberta	51.4962° N, 113.5103° W	S	S	S	R	R	I	S	S	S	S	S	S		2
FC	Enterococcus hirae	0202A	Feedlot A	Canada: Alberta	51.4962° N, 113.5103° W	S	S	S	R	R	R	S	I	S	S	S	R		4
FC	Enterococcus hirae	0202B	Feedlot A	Canada: Alberta	51.4962° N, 113.5103° W	S	S	S	R	R	S	S	S	S	I	S	S		2
FC	Enterococcus hirae	0203A	Feedlot A	Canada: Alberta	51.4962° N, 113.5103° W	S	S	S	R	I	I	S	S	S	S	S	S		1
FC	Enterococcus hirae	0207B	Feedlot A	Canada: Alberta	51.4962° N, 113.5103° W	S	S	S	R	R	S	S	S	S	I	S	S		2
FC	Enterococcus hirae	0208A	Feedlot A	Canada: Alberta	51.4962° N, 113.5103° W	S	S	S	R	R	S	S	I	S	S	S	S		2
FC	Enterococcus hirae	0209B	Feedlot A	Canada: Alberta	51.4962° N, 113.5103° W	S	S	S	I	R	S	S	S	S	S	S	S		1
FC	Enterococcus hirae	0210B	Feedlot A	Canada: Alberta	51.4962° N, 113.5103° W	S	S	S	R	I	R	S	I	S	S	S	S		2
FC	Enterococcus hirae	0210C	Feedlot A	Canada: Alberta	51.4962° N, 113.5103° W	S	S	S	R	R	I	S	I	S	I	S	S		2
FC	Enterococcus hirae	0211B	Feedlot A	Canada: Alberta	51.4962° N, 113.5103° W	S	S	S	R	R	R	S	S	S	I	S	S		3
FC	Enterococcus hirae	0200I	Feedlot A	Canada: Alberta	51.4962° N, 113.5103° W	S	S	S	S	R	S	S	S	S	S	S	S		1
FC	Enterococcus hirae	0200J	Feedlot A	Canada: Alberta	51.4962° N, 113.5103° W	S	S	S	S	R	S	S	S	S	S	S	S		1
FC	Enterococcus hirae	0201K	Feedlot A	Canada: Alberta	51.4962° N, 113.5103° W	S	S	S	I	I	I	S	S	S	S	S	S		0
FC	Enterococcus hirae	0202J	Feedlot A	Canada: Alberta	51.4962° N, 113.5103° W	S	S	S	R	I	S	S	S	S	S	S	S		1
FC	Enterococcus hirae	0203K	Feedlot A	Canada: Alberta	51.4962° N, 113.5103° W	S	S	S	R	R	S	S	S	S	I	S	S		2
FC	Enterococcus hirae	0205I	Feedlot A	Canada: Alberta	51.4962° N, 113.5103° W	S	S	S	R	R	I	S	I	S	I	S	S		2
FC	Enterococcus hirae	0207I	Feedlot A	Canada: Alberta	51.4962° N, 113.5103° W	S	S	S	R	I	S	S	S	S	I	S	S		1
FC	Enterococcus hirae	0207K	Feedlot A	Canada: Alberta	51.4962° N, 113.5103° W	S	S	S	R	R	S	S	I	S	I	S	S		2
FC	Enterococcus hirae	0208I	Feedlot A	Canada: Alberta	51.4962° N, 113.5103° W	S	S	S	R	R	S	S	I	S	I	S	S		2
FC	Enterococcus hirae	0209I	Feedlot A	Canada: Alberta	51.4962° N, 113.5103° W	S	S	S	R	R	S	S	S	S	I	S	S		2
FC	Enterococcus hirae	0211J	Feedlot A	Canada: Alberta	51.4962° N, 113.5103° W	S	S	S	R	R	S	S	S	S	S	S	S		2
FC	Enterococcus hirae	0212K	Feedlot A	Canada: Alberta	51.4962° N, 113.5103° W	S	S	S	I	R	S	S	S	S	I	S	S		1
FC	Enterococcus hirae	0214I	Feedlot A	Canada: Alberta	51.4962° N, 113.5103° W	S	S	S	R	R	S	S	S	S	I	S	S		2
FC	Enterococcus hirae	0220A	Feedlot C	Canada: Alberta	50.3494° N, 113.7750° W	S	S	S	R	R	S	S	I	S	I	S	S		2
FC	Enterococcus hirae	0221B	Feedlot C	Canada: Alberta	50.3494° N, 113.7750° W	S	S	S	R	I	S	S	R	S	I	S	S		2
FC	Enterococcus hirae	0221C	Feedlot C	Canada: Alberta	50.3494° N, 113.7750° W	S	S	S	R	I	R	S	I	S	I	S	R		3
FC	Enterococcus hirae	0223B	Feedlot C	Canada: Alberta	50.3494° N, 113.7750° W	S	S	S	R	I	I	S	I	S	I	S	S		1
FC	Enterococcus hirae	0224A	Feedlot C	Canada: Alberta	50.3494° N, 113.7750° W	S	S	S	I	I	R	S	S	S	S	S	S		1
FC	Enterococcus hirae	0227B	Feedlot C	Canada: Alberta	50.3494° N, 113.7750° W	S	S	S	R	R	R	S	R	S	I	S	S		4
FC	Enterococcus hirae	0230A	Feedlot C	Canada: Alberta	50.3494° N, 113.7750° W	S	S	S	R	R	S	S	R	S	I	S	R		4
FC	Enterococcus hirae	0232A	Feedlot C	Canada: Alberta	50.3494° N, 113.7750° W	S	S	S	I	S	S	S	I	S	S	S	S		0
FC	Enterococcus hirae	0234A	Feedlot C	Canada: Alberta	50.3494° N, 113.7750° W	S	S	S	R	I	R	S	I	I	S	S	S		2
FC	Enterococcus hirae	0235A	Feedlot C	Canada: Alberta	50.3494° N, 113.7750° W	S	S	S	I	R	I	S	I	S	S	S	S		1
FC	Enterococcus hirae	0218J	Feedlot C	Canada: Alberta	50.3494° N, 113.7750° W	S	S	S	R	R	I	S	S	S	I	S	R		3
FC	Enterococcus hirae	0219J	Feedlot C	Canada: Alberta	50.3494° N, 113.7750° W	S	S	S	R	R	R	S	S	S	I	S	R		4
FC	Enterococcus hirae	0220J	Feedlot C	Canada: Alberta	50.3494° N, 113.7750° W	S	S	S	R	R	S	S	I	S	I	S	S		2
FC	Enterococcus hirae	0221K	Feedlot C	Canada: Alberta	50.3494° N, 113.7750° W	S	S	S	R	I	I	S	S	S	S	S	R		2
FC	Enterococcus hirae	0224I	Feedlot C	Canada: Alberta	50.3494° N, 113.7750° W	S	S	S	R	I	S	S	S	S	I	S	S		1
FC	Enterococcus hirae	0225I	Feedlot C	Canada: Alberta	50.3494° N, 113.7750° W	S	S	S	R	R	S	S	I	S	I	S	S		2
FC	Enterococcus hirae	0230K	Feedlot C	Canada: Alberta	50.3494° N, 113.7750° W	S	S	S	I	R	S	S	S	S	I	S	S		1
FC	Enterococcus hirae	0239A	Feedlot D	Canada: Alberta	53.4941° N, 112.0539° W	S	S	S	R	I	R	S	S	S	I	S	R		3
FC	Enterococcus hirae	0239C	Feedlot D	Canada: Alberta	53.4941° N, 112.0539° W	S	S	S	R	S	I	S	S	S	S	S	S		1
FC	Enterococcus hirae	0240A	Feedlot D	Canada: Alberta	53.4941° N, 112.0539° W	S	S	S	I	I	S	S	S	S	S	S	S		0
FC	Enterococcus hirae	0243A	Feedlot D	Canada: Alberta	53.4941° N, 112.0539° W	S	S	S	I	S	I	S	S	S	I	S	S		0
FC	Enterococcus hirae	0244C	Feedlot D	Canada: Alberta	53.4941° N, 112.0539° W	S	S	S	R	I	S	S	S	S	S	S	R		2
FC	Enterococcus hirae	0245C	Feedlot D	Canada: Alberta	53.4941° N, 112.0539° W	S	S	R	I	I	I	S	I	S	R	S	S		2
FC	Enterococcus hirae	0246A	Feedlot D	Canada: Alberta	53.4941° N, 112.0539° W	S	S	R	R	I	I	S	R	I	R	S	S		4
FC	Enterococcus hirae	0247C	Feedlot D	Canada: Alberta	53.4941° N, 112.0539° W	S	S	S	R	R	S	S	R	S	I	S	S		3
FC	Enterococcus hirae	0249A	Feedlot D	Canada: Alberta	53.4941° N, 112.0539° W	S	S	S	R	I	S	S	S	S	I	S	S		1
FC	Enterococcus hirae	0236K	Feedlot D	Canada: Alberta	53.4941° N, 112.0539° W	S	S	S	R	R	S	S	S	I	I	S	S		2
FC	Enterococcus hirae	0239I	Feedlot D	Canada: Alberta	53.4941° N, 112.0539° W	S	S	S	I	R	R	S	S	S	I	S	S		2
FC	Enterococcus hirae	0240J	Feedlot D	Canada: Alberta	53.4941° N, 112.0539° W	S	S	S	I	R	I	S	S	S	I	S	S		1
FC	Enterococcus hirae	0244K	Feedlot D	Canada: Alberta	53.4941° N, 112.0539° W	S	S	S	R	R	S	S	R	S	I	S	S		3
FC	Enterococcus hirae	0245I	Feedlot D	Canada: Alberta	53.4941° N, 112.0539° W	S	S	S	I	I	S	S	S	S	I	S	S		0
FC	Enterococcus hirae	0246J	Feedlot D	Canada: Alberta	53.4941° N, 112.0539° W	S	S	S	R	R	S	S	S	S	S	S	S		2
FC	Enterococcus hirae	0247K	Feedlot D	Canada: Alberta	53.4941° N, 112.0539° W	S	S	S	R	R	R	S	S	S	S	S	S		3
FC	Enterococcus hirae	0248J	Feedlot D	Canada: Alberta	53.4941° N, 112.0539° W	S	S	S	R	I	S	S	S	S	I	S	R		2
FC	Enterococcus hirae	0249I	Feedlot D	Canada: Alberta	53.4941° N, 112.0539° W	S	S	S	R	R	I	S	I	S	S	S	S		2
FC	Enterococcus hirae	0249K	Feedlot D	Canada: Alberta	53.4941° N, 112.0539° W	S	S	S	R	R	S	S	S	S	S	S	S		2
FC	Enterococcus hirae	0255B	Feedlot B	Canada: Alberta	49.9315° N, 112.6889° W	S	S	S	R	S	R	S	I	S	S	S	S		2
FC	Enterococcus hirae	0256A	Feedlot B	Canada: Alberta	49.9315° N, 112.6889° W	S	S	S	R	I	I	S	I	S	S	S	S		1
FC	Enterococcus hirae	0257A	Feedlot B	Canada: Alberta	49.9315° N, 112.6889° W	S	S	S	R	I	I	S	I	S	S	S	S		1
FC	Enterococcus hirae	0257B	Feedlot B	Canada: Alberta	49.9315° N, 112.6889° W	S	S	S	R	S	S	S	I	S	S	S	S		1
FC	Enterococcus hirae	0257C	Feedlot B	Canada: Alberta	49.9315° N, 112.6889° W	S	S	S	R	S	S	S	S	S	S	S	S		1
FC	Enterococcus hirae	0260A	Feedlot B	Canada: Alberta	49.9315° N, 112.6889° W	S	S	S	R	I	I	S	S	S	S	S	S		1
FC	Enterococcus hirae	0263C	Feedlot B	Canada: Alberta	49.9315° N, 112.6889° W	S	S	S	I	I	S	S	S	S	S	S	S		0
FC	Enterococcus hirae	0264C	Feedlot B	Canada: Alberta	49.9315° N, 112.6889° W	S	S	S	R	S	I	S	I	S	S	S	S		1
FC	Enterococcus hirae	0265A	Feedlot B	Canada: Alberta	49.9315° N, 112.6889° W	S	S	S	R	I	S	S	I	S	S	S	R		2
FC	Enterococcus hirae	0265B	Feedlot B	Canada: Alberta	49.9315° N, 112.6889° W	S	S	S	R	I	I	S	I	S	S	S	R		2
FC	Enterococcus hirae	0268B	Feedlot B	Canada: Alberta	49.9315° N, 112.6889° W	S	S	S	R	I	I	S	I	S	S	S	S		1
FC	Enterococcus hirae	0268C	Feedlot B	Canada: Alberta	49.9315° N, 112.6889° W	S	S	S	R	S	S	S	R	I	R	S	S		3
FC	Enterococcus hirae	0255I	Feedlot B	Canada: Alberta	49.9315° N, 112.6889° W	S	S	S	R	R	I	S	I	S	I	S	S		2
FC	Enterococcus hirae	0256I	Feedlot B	Canada: Alberta	49.9315° N, 112.6889° W	S	S	S	R	R	S	S	R	S	I	S	S		3
FC	Enterococcus hirae	0257I	Feedlot B	Canada: Alberta	49.9315° N, 112.6889° W	S	S	S	R	I	S	S	I	S	I	S	S		1
FC	Enterococcus hirae	0257J	Feedlot B	Canada: Alberta	49.9315° N, 112.6889° W	S	S	S	I	R	R	S	I	S	S	S	R		3
FC	Enterococcus hirae	0265I	Feedlot B	Canada: Alberta	49.9315° N, 112.6889° W	S	S	S	R	R	S	S	I	R	I	S	S		3
FC	Enterococcus hirae	0271I	Feedlot B	Canada: Alberta	49.9315° N, 112.6889° W	S	S	S	R	R	I	S	I	S	S	S	R		3
FC	Enterococcus hirae	0271K	Feedlot B	Canada: Alberta	49.9315° N, 112.6889° W	S	S	S	R	R	I	S	I	S	S	S	S		2
FC	Enterococcus hirae	0272B	Feedlot A	Canada: Alberta	51.4962° N, 113.5103° W	S	S	S	R	I	R	S	I	S	I	S	R		3
FC	Enterococcus hirae	0274A	Feedlot A	Canada: Alberta	51.4962° N, 113.5103° W	S	S	S	R	I	I	S	S	S	I	S	S		1
FC	Enterococcus hirae	0276C	Feedlot A	Canada: Alberta	51.4962° N, 113.5103° W	S	S	S	S	I	I	S	S	S	I	S	S		0
FC	Enterococcus hirae	0277A	Feedlot A	Canada: Alberta	51.4962° N, 113.5103° W	S	S	S	R	I	I	S	R	S	I	S	S		2
FC	Enterococcus hirae	0277C	Feedlot A	Canada: Alberta	51.4962° N, 113.5103° W	S	S	S	R	S	R	S	R	S	S	S	R		4
FC	Enterococcus hirae	0278C	Feedlot A	Canada: Alberta	51.4962° N, 113.5103° W	S	S	S	R	I	R	S	S	I	S	S	R		3
FC	Enterococcus hirae	0281B	Feedlot A	Canada: Alberta	51.4962° N, 113.5103° W	S	S	S	R	R	S	S	S	S	I	S	S		2
FC	Enterococcus hirae	0286B	Feedlot A	Canada: Alberta	51.4962° N, 113.5103° W	S	S	R	R	R	S	S	I	S	R	S	R		5
FC	Enterococcus hirae	0287A	Feedlot A	Canada: Alberta	51.4962° N, 113.5103° W	S	S	S	I	R	R	S	S	S	I	S	S		2
FC	Enterococcus hirae	0288C	Feedlot A	Canada: Alberta	51.4962° N, 113.5103° W	S	S	S	R	R	I	S	I	S	I	S	S		2
FC	Enterococcus hirae	0290C	Feedlot A	Canada: Alberta	51.4962° N, 113.5103° W	S	S	S	I	R	R	S	S	S	S	S	S		2
FC	Enterococcus hirae	0273I	Feedlot A	Canada: Alberta	51.4962° N, 113.5103° W	S	S	S	I	R	S	S	S	S	I	S	S		1
FC	Enterococcus hirae	0273J	Feedlot A	Canada: Alberta	51.4962° N, 113.5103° W	S	S	S	R	R	R	S	S	S	I	S	S		3
FC	Enterococcus hirae	0274K	Feedlot A	Canada: Alberta	51.4962° N, 113.5103° W	I	S	S	R	R	S	S	I	S	R	S	S		3
FC	Enterococcus hirae	0276I	Feedlot A	Canada: Alberta	51.4962° N, 113.5103° W	S	S	S	R	R	S	S	S	S	S	S	S		2
FC	Enterococcus hirae	0276J	Feedlot A	Canada: Alberta	51.4962° N, 113.5103° W	S	S	S	I	I	S	S	S	S	S	S	S		0
FC	Enterococcus hirae	0277I	Feedlot A	Canada: Alberta	51.4962° N, 113.5103° W	S	S	S	I	R	R	S	S	S	S	S	S		2
FC	Enterococcus hirae	0278J	Feedlot A	Canada: Alberta	51.4962° N, 113.5103° W	S	S	S	R	I	I	S	S	S	I	S	S		1
FC	Enterococcus hirae	0287J	Feedlot A	Canada: Alberta	51.4962° N, 113.5103° W	S	S	S	R	R	S	S	I	S	S	S	S		2
FC	Enterococcus hirae	0288I	Feedlot A	Canada: Alberta	51.4962° N, 113.5103° W	S	S	S	R	R	R	S	S	I	I	S	S		3
FC	Enterococcus hirae	0290I	Feedlot A	Canada: Alberta	51.4962° N, 113.5103° W	S	S	S	R	R	R	S	R	S	I	S	S		4
FC	Enterococcus hirae	0295B	Feedlot C	Canada: Alberta	50.3494° N, 113.7750° W	S	S	S	R	I	R	S	S	S	S	S	S		2
FC	Enterococcus hirae	0300B	Feedlot C	Canada: Alberta	50.3494° N, 113.7750° W	S	S	S	R	R	S	S	S	S	I	S	S		2
FC	Enterococcus hirae	0302A	Feedlot C	Canada: Alberta	50.3494° N, 113.7750° W	S	S	S	R	S	S	S	S	S	S	S	S		1
FC	Enterococcus hirae	0303B	Feedlot C	Canada: Alberta	50.3494° N, 113.7750° W	S	S	S	R	S	S	S	S	S	S	S	S		1
FC	Enterococcus hirae	0304A	Feedlot C	Canada: Alberta	50.3494° N, 113.7750° W	S	S	S	I	R	S	S	I	S	I	S	S		1
FC	Enterococcus hirae	0304B	Feedlot C	Canada: Alberta	50.3494° N, 113.7750° W	S	S	S	R	I	S	S	S	S	S	S	S		1
FC	Enterococcus hirae	0305A	Feedlot C	Canada: Alberta	50.3494° N, 113.7750° W	S	S	S	R	S	R	S	S	S	S	S	S		2
FC	Enterococcus hirae	0305B	Feedlot C	Canada: Alberta	50.3494° N, 113.7750° W	S	S	S	R	S	S	S	S	S	S	S	S		1
FC	Enterococcus hirae	0305C	Feedlot C	Canada: Alberta	50.3494° N, 113.7750° W	S	S	S	R	S	R	S	I	S	S	S	S		2
FC	Enterococcus hirae	0306A	Feedlot C	Canada: Alberta	50.3494° N, 113.7750° W	S	S	S	S	S	S	S	S	S	S	S	S		0
FC	Enterococcus hirae	0306C	Feedlot C	Canada: Alberta	50.3494° N, 113.7750° W	S	S	S	R	S	S	S	I	S	I	S	S		1
FC	Enterococcus hirae	0291I	Feedlot C	Canada: Alberta	50.3494° N, 113.7750° W	S	S	S	R	R	I	S	I	S	S	S	S		2
FC	Enterococcus hirae	0297K	Feedlot C	Canada: Alberta	50.3494° N, 113.7750° W	S	S	S	I	I	S	S	S	S	S	S	S		0
FC	Enterococcus hirae	0298I	Feedlot C	Canada: Alberta	50.3494° N, 113.7750° W	S	S	S	S	R	S	S	I	S	I	S	S		1
FC	Enterococcus hirae	0302J	Feedlot C	Canada: Alberta	50.3494° N, 113.7750° W	S	S	S	R	R	I	S	S	S	S	S	S		2
FC	Enterococcus hirae	0302K	Feedlot C	Canada: Alberta	50.3494° N, 113.7750° W	S	S	S	R	R	S	S	S	S	S	S	S		2
FC	Enterococcus hirae	0303K	Feedlot C	Canada: Alberta	50.3494° N, 113.7750° W	S	S	S	R	R	S	S	I	S	I	S	S		2
FC	Enterococcus hirae	0305I	Feedlot C	Canada: Alberta	50.3494° N, 113.7750° W	S	S	S	R	I	S	S	S	S	I	S	S		1
FC	Enterococcus hirae	0305J	Feedlot C	Canada: Alberta	50.3494° N, 113.7750° W	S	S	S	R	R	S	S	R	S	I	S	S		3
FC	Enterococcus hirae	0307I	Feedlot C	Canada: Alberta	50.3494° N, 113.7750° W	S	S	S	R	R	I	S	S	S	I	S	S		2
FC	Enterococcus hirae	0307K	Feedlot C	Canada: Alberta	50.3494° N, 113.7750° W	S	S	S	R	R	S	S	S	S	I	S	S		2
FC	Enterococcus hirae	0310B	Feedlot B	Canada: Alberta	49.9315° N, 112.6889° W	S	S	S	R	S	R	S	R	S	S	S	S		3
FC	Enterococcus hirae	0311C	Feedlot B	Canada: Alberta	49.9315° N, 112.6889° W	S	S	S	R	I	I	S	R	S	S	S	S		2
FC	Enterococcus hirae	0314B	Feedlot B	Canada: Alberta	49.9315° N, 112.6889° W	S	S	S	R	I	S	S	I	S	I	S	S		1
FC	Enterococcus hirae	0316C	Feedlot B	Canada: Alberta	49.9315° N, 112.6889° W	S	S	S	R	S	I	S	S	S	S	S	S		1
FC	Enterococcus hirae	0317A	Feedlot B	Canada: Alberta	49.9315° N, 112.6889° W	S	S	S	R	S	S	S	S	S	S	S	S		1
FC	Enterococcus hirae	0318A	Feedlot B	Canada: Alberta	49.9315° N, 112.6889° W	S	S	S	R	R	S	S	S	S	I	S	S		2
FC	Enterococcus hirae	0321A	Feedlot B	Canada: Alberta	49.9315° N, 112.6889° W	S	S	S	R	S	I	S	S	S	S	S	S		1
FC	Enterococcus hirae	0327B	Feedlot D	Canada: Alberta	53.4941° N, 112.0539° W	S	S	S	R	R	I	S	R	S	S	S	S		3
FC	Enterococcus hirae	0328A	Feedlot D	Canada: Alberta	53.4941° N, 112.0539° W	S	S	S	R	I	R	S	R	S	I	S	R		4
FC	Enterococcus hirae	0329B	Feedlot D	Canada: Alberta	53.4941° N, 112.0539° W	S	S	S	R	R	S	S	S	S	I	S	S		2
FC	Enterococcus hirae	0330B	Feedlot D	Canada: Alberta	53.4941° N, 112.0539° W	S	S	S	S	S	R	S	I	S	I	S	S		1
FC	Enterococcus hirae	0331B	Feedlot D	Canada: Alberta	53.4941° N, 112.0539° W	S	S	S	R	R	R	S	I	S	S	S	S		3
FC	Enterococcus hirae	0332C	Feedlot D	Canada: Alberta	53.4941° N, 112.0539° W	S	S	S	R	S	R	S	S	S	S	S	S		2
FC	Enterococcus hirae	0334A	Feedlot D	Canada: Alberta	53.4941° N, 112.0539° W	S	S	S	I	I	I	S	S	S	S	S	S		0
FC	Enterococcus hirae	0334B	Feedlot D	Canada: Alberta	53.4941° N, 112.0539° W	S	S	S	I	I	S	S	I	S	S	S	S		0
FC	Enterococcus hirae	0334C	Feedlot D	Canada: Alberta	53.4941° N, 112.0539° W	S	S	S	I	S	S	S	I	S	S	S	S		0
FC	Enterococcus hirae	0335C	Feedlot D	Canada: Alberta	53.4941° N, 112.0539° W	S	S	S	R	S	S	S	I	S	I	S	S		1
FC	Enterococcus hirae	0336A	Feedlot D	Canada: Alberta	53.4941° N, 112.0539° W	S	S	S	R	R	R	S	S	S	I	S	S		3
FC	Enterococcus hirae	0341A	Feedlot D	Canada: Alberta	53.4941° N, 112.0539° W	S	S	S	I	I	S	S	S	S	I	S	S		0
FC	Enterococcus hirae	0341B	Feedlot D	Canada: Alberta	53.4941° N, 112.0539° W	S	S	S	R	S	I	S	I	S	I	S	S		1
FC	Enterococcus hirae	0342B	Feedlot D	Canada: Alberta	53.4941° N, 112.0539° W	S	S	S	R	I	S	S	R	S	S	S	S		2
FC	Enterococcus hirae	0344A	Feedlot D	Canada: Alberta	53.4941° N, 112.0539° W	S	S	S	I	R	I	S	S	S	I	S	S		1
FC	Enterococcus hirae	0344C	Feedlot D	Canada: Alberta	53.4941° N, 112.0539° W	S	S	S	R	I	R	S	I	S	S	S	S		2
FC	Enterococcus hirae	0345A	Feedlot D	Canada: Alberta	53.4941° N, 112.0539° W	S	S	S	I	R	S	S	S	S	S	S	S		1
FC	Enterococcus hirae	0327I	Feedlot D	Canada: Alberta	53.4941° N, 112.0539° W	S	S	S	I	R	I	S	I	S	S	S	S		1
FC	Enterococcus hirae	0327J	Feedlot D	Canada: Alberta	53.4941° N, 112.0539° W	S	S	S	I	R	S	S	S	S	S	S	S		1
FC	Enterococcus hirae	0327K	Feedlot D	Canada: Alberta	53.4941° N, 112.0539° W	S	S	S	I	R	S	S	S	S	S	S	S		1
FC	Enterococcus hirae	0335J	Feedlot D	Canada: Alberta	53.4941° N, 112.0539° W	S	S	S	I	R	S	S	S	S	S	S	S		1
FC	Enterococcus hirae	0336K	Feedlot D	Canada: Alberta	53.4941° N, 112.0539° W	S	S	S	R	R	I	S	I	S	S	S	S		2
FC	Enterococcus hirae	0338K	Feedlot D	Canada: Alberta	53.4941° N, 112.0539° W	S	S	S	I	R	I	S	R	S	I	S	S		2
FC	Enterococcus hirae	0339J	Feedlot D	Canada: Alberta	53.4941° N, 112.0539° W	S	S	S	R	R	S	S	S	S	S	S	S		2
FC	Enterococcus hirae	0340I	Feedlot D	Canada: Alberta	53.4941° N, 112.0539° W	S	S	R	I	R	R	S	S	S	I	S	R		4
FC	Enterococcus hirae	0342J	Feedlot D	Canada: Alberta	53.4941° N, 112.0539° W	S	S	S	I	R	I	S	R	S	I	S	S		2
FC	Enterococcus hirae	0347A	Feedlot A	Canada: Alberta	51.4962° N, 113.5103° W	S	S	S	R	R	S	S	R	S	S	S	R		4
FC	Enterococcus hirae	0347B	Feedlot A	Canada: Alberta	51.4962° N, 113.5103° W	S	S	S	I	R	R	S	R	S	I	S	S		3
FC	Enterococcus hirae	0351C	Feedlot A	Canada: Alberta	51.4962° N, 113.5103° W	S	S	S	I	I	R	S	I	S	S	S	S		1
FC	Enterococcus hirae	0359A	Feedlot A	Canada: Alberta	51.4962° N, 113.5103° W	S	S	S	R	R	S	S	S	S	I	S	S		2
FC	Enterococcus hirae	0361A	Feedlot A	Canada: Alberta	51.4962° N, 113.5103° W	S	S	S	I	R	S	S	S	S	I	S	R		2
FC	Enterococcus hirae	0363A	Feedlot A	Canada: Alberta	51.4962° N, 113.5103° W	S	S	S	S	I	S	S	S	S	I	S	S		0
FC	Enterococcus hirae	0347I	Feedlot A	Canada: Alberta	51.4962° N, 113.5103° W	S	S	S	R	R	I	S	S	S	S	S	S		2
FC	Enterococcus hirae	0348K	Feedlot A	Canada: Alberta	51.4962° N, 113.5103° W	S	S	S	R	R	S	S	S	S	S	S	S		2
FC	Enterococcus hirae	0349J	Feedlot A	Canada: Alberta	51.4962° N, 113.5103° W	S	S	S	I	R	S	S	S	S	S	S	S		1
FC	Enterococcus hirae	0350I	Feedlot A	Canada: Alberta	51.4962° N, 113.5103° W	S	S	S	I	R	S	S	S	S	S	S	S		1
FC	Enterococcus hirae	0351K	Feedlot A	Canada: Alberta	51.4962° N, 113.5103° W	S	S	S	I	R	S	S	S	S	S	S	S		1
FC	Enterococcus hirae	0353K	Feedlot A	Canada: Alberta	51.4962° N, 113.5103° W	S	S	S	R	R	S	S	S	S	S	S	R		3
FC	Enterococcus hirae	0354J	Feedlot A	Canada: Alberta	51.4962° N, 113.5103° W	S	S	S	I	R	I	S	R	S	S	S	S		2
FC	Enterococcus hirae	0355K	Feedlot A	Canada: Alberta	51.4962° N, 113.5103° W	S	S	S	R	R	I	S	I	S	S	S	R		3
FC	Enterococcus hirae	0360K	Feedlot A	Canada: Alberta	51.4962° N, 113.5103° W	S	S	S	R	R	S	S	S	S	I	S	R		3
FC	Enterococcus hirae	0362I	Feedlot A	Canada: Alberta	51.4962° N, 113.5103° W	S	S	S	I	R	S	S	S	S	I	S	R		2
FC	Enterococcus hirae	0363K	Feedlot A	Canada: Alberta	51.4962° N, 113.5103° W	S	S	S	I	R	I	S	S	S	I	S	R		2
FC	Enterococcus hirae	0364A	Feedlot C	Canada: Alberta	50.3494° N, 113.7750° W	S	S	S	I	S	S	S	S	S	S	S	S		0
FC	Enterococcus hirae	0369B	Feedlot C	Canada: Alberta	50.3494° N, 113.7750° W			S	R	R	I	S	S	S	S	S	R		3
FC	Enterococcus hirae	0370B	Feedlot C	Canada: Alberta	50.3494° N, 113.7750° W	S	S	S	R	R	S	S	I	S	I	S	S		2
FC	Enterococcus hirae	0371B	Feedlot C	Canada: Alberta	50.3494° N, 113.7750° W	S	S	R	I	I	S	S	S	S	S	S	R		2
FC	Enterococcus hirae	0375B	Feedlot C	Canada: Alberta	50.3494° N, 113.7750° W	S	S	S	S	I	S	S	I	S	S	S	S		0
FC	Enterococcus hirae	0376C	Feedlot C	Canada: Alberta	50.3494° N, 113.7750° W	S	S	S	I	R	S	S	S	S	S	S	S		1
FC	Enterococcus hirae	0377A	Feedlot C	Canada: Alberta	50.3494° N, 113.7750° W	S	S	S	R	I	R	S	S	S	I	S	R		3
FC	Enterococcus hirae	0380A	Feedlot C	Canada: Alberta	50.3494° N, 113.7750° W	S	S	S	I	R	S	S	S	S	S	S	S		1
FC	Enterococcus hirae	0380C	Feedlot C	Canada: Alberta	50.3494° N, 113.7750° W	S	S	S	S	S	I	S	S	S	S	S	S		0
FC	Enterococcus hirae	0381C	Feedlot C	Canada: Alberta	50.3494° N, 113.7750° W	S	S	S	R	R	S	S	S	S	I	S	S		2
FC	Enterococcus hirae	0364J	Feedlot C	Canada: Alberta	50.3494° N, 113.7750° W	S	S	S	I	R	S	S	S	S	I	S	S		1
FC	Enterococcus hirae	0369J	Feedlot C	Canada: Alberta	50.3494° N, 113.7750° W	S	S	S	R	R	I	S	S	S	S	S	R		3
FC	Enterococcus hirae	0374J	Feedlot C	Canada: Alberta	50.3494° N, 113.7750° W	S	S	S	I	I	S	S	I	S	S	S	S		0
FC	Enterococcus hirae	0375J	Feedlot C	Canada: Alberta	50.3494° N, 113.7750° W	S	S	S	R	I	I	S	R	S	I	S	S		2
FC	Enterococcus hirae	0376K	Feedlot C	Canada: Alberta	50.3494° N, 113.7750° W	S	S	S	R	I	S	S	I	S	S	S	S		1
FC	Enterococcus hirae	0380J	Feedlot C	Canada: Alberta	50.3494° N, 113.7750° W	S	S	S	I	I	S	S	S	S	S	S	S		0
FC	Enterococcus hirae	0383A	Feedlot B	Canada: Alberta	49.9315° N, 112.6889° W	S	S	S	I	I	S	S	S	S	I	S	S		0
FC	Enterococcus hirae	0387A	Feedlot B	Canada: Alberta	49.9315° N, 112.6889° W	S	S	S	R	I	S	S	S	S	I	S	R		2
FC	Enterococcus hirae	0387C	Feedlot B	Canada: Alberta	49.9315° N, 112.6889° W	S	S	S	I	I	I	S	S	S	S	S	S		0
FC	Enterococcus hirae	0388A	Feedlot B	Canada: Alberta	49.9315° N, 112.6889° W	S	S	S	I	I	I	S	I	S	S	S	S		0
FC	Enterococcus hirae	0388B	Feedlot B	Canada: Alberta	49.9315° N, 112.6889° W	S	S	S	I	I	S	S	S	S	S	S	S		0
FC	Enterococcus hirae	0395C	Feedlot B	Canada: Alberta	49.9315° N, 112.6889° W	S	S	R	R	R	R	S	I	I	S	S	S		4
FC	Enterococcus hirae	0400C	Feedlot D	Canada: Alberta	53.4941° N, 112.0539° W	S	S	S	R	R	I	S	R	S	S	S	S		3
FC	Enterococcus hirae	0401C	Feedlot D	Canada: Alberta	53.4941° N, 112.0539° W	S	S	S	S	I	S	S	S	S	S	S	S		0
FC	Enterococcus hirae	0402B	Feedlot D	Canada: Alberta	53.4941° N, 112.0539° W	S	S	S	I	S	S	S	S	S	S	S	S		0
FC	Enterococcus hirae	0403A	Feedlot D	Canada: Alberta	53.4941° N, 112.0539° W	S	S	S	S	I	S	S	S	S	S	S	S		0
FC	Enterococcus hirae	0404A	Feedlot D	Canada: Alberta	53.4941° N, 112.0539° W	S	S	S	S	I	S	S	S	S	S	S	S		0
FC	Enterococcus hirae	0404C	Feedlot D	Canada: Alberta	53.4941° N, 112.0539° W	S	S	S	I	S	S	S	I	S	S	S	S		0
FC	Enterococcus hirae	0406A	Feedlot D	Canada: Alberta	53.4941° N, 112.0539° W	S	S	S	S	R	S	S	S	S	S	S	S		1
FC	Enterococcus hirae	0406B	Feedlot D	Canada: Alberta	53.4941° N, 112.0539° W	S	S	S	S	I	S	S	I	S	S	S	S		0
FC	Enterococcus hirae	0406C	Feedlot D	Canada: Alberta	53.4941° N, 112.0539° W	S	S	S	R	I	I	S	S	S	I	S	S		1
FC	Enterococcus hirae	0407A	Feedlot D	Canada: Alberta	53.4941° N, 112.0539° W	S	S	S	R	R	S	S	S	S	I	S	R		3
FC	Enterococcus hirae	0407C	Feedlot D	Canada: Alberta	53.4941° N, 112.0539° W	S	S	S	R	R	R	S	S	S	I	S	R		4
FC	Enterococcus hirae	0409C	Feedlot D	Canada: Alberta	53.4941° N, 112.0539° W	S	S	S	I	S	S	S	S	S	S	S	S		0
FC	Enterococcus hirae	0410C	Feedlot D	Canada: Alberta	53.4941° N, 112.0539° W	S	S	S	I	S	R	S	S	S	S	S	S		1
FC	Enterococcus hirae	0412B	Feedlot D	Canada: Alberta	53.4941° N, 112.0539° W	S	S	S	R	S	S	S	I	S	S	S	S		1
FC	Enterococcus hirae	0413A	Feedlot D	Canada: Alberta	53.4941° N, 112.0539° W	S	S	S	R	I	S	S	S	I	S	S	S		1
FC	Enterococcus hirae	0413B	Feedlot D	Canada: Alberta	53.4941° N, 112.0539° W	S	S	S	I	I	S	S	I	S	S	S	S		0
FC	Enterococcus hirae	0414A	Feedlot D	Canada: Alberta	53.4941° N, 112.0539° W	S	S	S	I	I	R	S	I	S	S	S	S		1
FC	Enterococcus hirae	0414C	Feedlot D	Canada: Alberta	53.4941° N, 112.0539° W	S	S	S	S	S	I	S	I	S	S	S	S		0
FC	Enterococcus hirae	0415A	Feedlot D	Canada: Alberta	53.4941° N, 112.0539° W	S	S	S	I	S	R	S	S	S	S	S	R		2
FC	Enterococcus hirae	0415B	Feedlot D	Canada: Alberta	53.4941° N, 112.0539° W	S	S	S	I	I	S	S	S	S	S	S	S		0
FC	Enterococcus hirae	0415C	Feedlot D	Canada: Alberta	53.4941° N, 112.0539° W	S	S	S	S	S	S	S	S	S	S	S	S		0
FC	Enterococcus hirae	0418C	Feedlot D	Canada: Alberta	53.4941° N, 112.0539° W	S	S	S	I	I	S	S	S	S	S	S	S		0
FC	Enterococcus hirae	0400I	Feedlot D	Canada: Alberta	53.4941° N, 112.0539° W	S	S	S	S	S	S	S	S	S	S	S	S		0
FC	Enterococcus hirae	0400J	Feedlot D	Canada: Alberta	53.4941° N, 112.0539° W	S	S	S	S	I	R	S	S	S	I	S	S		1
FC	Enterococcus hirae	0402I	Feedlot D	Canada: Alberta	53.4941° N, 112.0539° W	S	S	S	S	R	S	S	S	S	S	S	S		1
FC	Enterococcus hirae	0404I	Feedlot D	Canada: Alberta	53.4941° N, 112.0539° W	S	S	S	R	I	S	S	S	S	S	S	S		1
FC	Enterococcus hirae	0404J	Feedlot D	Canada: Alberta	53.4941° N, 112.0539° W	S	S	S	R	R	S	S	S	S	I	S	S		2
FC	Enterococcus hirae	0405J	Feedlot D	Canada: Alberta	53.4941° N, 112.0539° W	S	S	S	R	I	S	S	R	I	S	S	S		2
FC	Enterococcus hirae	0408I	Feedlot D	Canada: Alberta	53.4941° N, 112.0539° W	S	S	S	I	R	R	S	S	S	S	S	S		2
FC	Enterococcus hirae	0408J	Feedlot D	Canada: Alberta	53.4941° N, 112.0539° W	S	S	S	R	R	R	S	S	S	S	S	R		4
FC	Enterococcus hirae	0408K	Feedlot D	Canada: Alberta	53.4941° N, 112.0539° W	S	S	S	R	R	R	S	I	S	I	S	S		3
FC	Enterococcus hirae	0409I	Feedlot D	Canada: Alberta	53.4941° N, 112.0539° W	S	S	S	R	R	I	S	R	S	S	S	S		3
FC	Enterococcus hirae	0409K	Feedlot D	Canada: Alberta	53.4941° N, 112.0539° W	S	S	S	R	R	I	S	S	S	I	S	S		2
FC	Enterococcus hirae	0416J	Feedlot D	Canada: Alberta	53.4941° N, 112.0539° W	S	S	S	I	R	S	S	S	S	S	S	S		1
FC	Enterococcus hirae	0416k	Feedlot D	Canada: Alberta	53.4941° N, 112.0539° W	S	S	S	R	R	S	S	S	S	S	S	S		2
FC	Enterococcus hirae	0420B	Feedlot A	Canada: Alberta	51.4962° N, 113.5103° W	S	S	S	R	R	I	S	S	S	I	S	S		2
FC	Enterococcus hirae	0422B	Feedlot A	Canada: Alberta	51.4962° N, 113.5103° W	S	S	S	S	R	S	S	S	S	S	S	S		1
FC	Enterococcus hirae	0424B	Feedlot A	Canada: Alberta	51.4962° N, 113.5103° W	S	S	S	R	R	S	S	S	S	S	S	S		2
FC	Enterococcus hirae	0426A	Feedlot A	Canada: Alberta	51.4962° N, 113.5103° W	S	S	S	I	R	S	S	S	S	S	S	S		1
FC	Enterococcus hirae	0427A	Feedlot A	Canada: Alberta	51.4962° N, 113.5103° W	S	S	S	R	R	S	S	S	S	S	S	S		2
FC	Enterococcus hirae	0427C	Feedlot A	Canada: Alberta	51.4962° N, 113.5103° W	S	S	S	R	R	S	S	S	S	S	S	S		2
FC	Enterococcus hirae	0428A	Feedlot A	Canada: Alberta	51.4962° N, 113.5103° W	S	S	S	R	R	R	S	S	S	I	S	R		4
FC	Enterococcus hirae	0429B	Feedlot A	Canada: Alberta	51.4962° N, 113.5103° W	S	S	S	R	R	I	S	R	S	R	S	R		5
FC	Enterococcus hirae	0429C	Feedlot A	Canada: Alberta	51.4962° N, 113.5103° W	S	S	S	R	R	I	S	I	S	I	S	R		3
FC	Enterococcus hirae	0431C	Feedlot A	Canada: Alberta	51.4962° N, 113.5103° W	S	S	S	R	I	S	S	R	S	S	S	S		2
FC	Enterococcus hirae	0433C	Feedlot A	Canada: Alberta	51.4962° N, 113.5103° W	S	S	S	R	S	S	S	I	S	S	S	S		1
FC	Enterococcus hirae	0419K	Feedlot A	Canada: Alberta	51.4962° N, 113.5103° W	S	S	S	I	R	I	S	S	I	S	S	R		2
FC	Enterococcus hirae	0420I	Feedlot A	Canada: Alberta	51.4962° N, 113.5103° W	S	S	R	R	R	I	S	S	S	I	S	R		4
FC	Enterococcus hirae	0420K	Feedlot A	Canada: Alberta	51.4962° N, 113.5103° W	S	S	S	R	R	S	S	S	S	I	S	S		2
FC	Enterococcus hirae	0422J	Feedlot A	Canada: Alberta	51.4962° N, 113.5103° W	S	S	S	R	R	S	S	S	S	S	S	R		3
FC	Enterococcus hirae	0423J	Feedlot A	Canada: Alberta	51.4962° N, 113.5103° W	S	S	S	R	R	I	S	S	S	I	S	S		2
FC	Enterococcus hirae	0427I	Feedlot A	Canada: Alberta	51.4962° N, 113.5103° W	S	S	S	R	R	S	S	S	S	I	S	S		2
FC	Enterococcus hirae	0428I	Feedlot A	Canada: Alberta	51.4962° N, 113.5103° W	S	S	S	R	R	S	S	I	S	S	S	S		2
FC	Enterococcus hirae	0429J	Feedlot A	Canada: Alberta	51.4962° N, 113.5103° W	S	S	S	S	R	S	S	S	S	I	S	S		1
FC	Enterococcus hirae	0434K	Feedlot A	Canada: Alberta	51.4962° N, 113.5103° W	S	S	S	I	R	S	S	S	S	I	S	S		1
FC	Enterococcus hirae	0436A	Feedlot C	Canada: Alberta	50.3494° N, 113.7750° W	S	S	S	R	R	S	S	S	S	S	S	S		2
FC	Enterococcus hirae	0436B	Feedlot C	Canada: Alberta	50.3494° N, 113.7750° W	S	S	S	I	R	S	S	S	S	I	S	S		1
FC	Enterococcus hirae	0440C	Feedlot C	Canada: Alberta	50.3494° N, 113.7750° W	S	S	S	S	I	S	S	S	S	S	S	S		0
FC	Enterococcus hirae	0442A	Feedlot C	Canada: Alberta	50.3494° N, 113.7750° W	S	S	S	I	R	S	S	S	S	S	S	S		1
FC	Enterococcus hirae	0444B	Feedlot C	Canada: Alberta	50.3494° N, 113.7750° W	S	S	S	I	I	S	S	S	S	I	S	S		0
FC	Enterococcus hirae	0436J	Feedlot C	Canada: Alberta	50.3494° N, 113.7750° W	S	S	S	S	R	S	S	S	S	S	S	S		1
FC	Enterococcus hirae	0437I	Feedlot C	Canada: Alberta	50.3494° N, 113.7750° W	S	S	S	R	S	S	S	S	S	S	S	S		1
FC	Enterococcus hirae	0437K	Feedlot C	Canada: Alberta	50.3494° N, 113.7750° W	S	S	S	I	R	S	S	S	S	S	S	S		1
FC	Enterococcus hirae	0439K	Feedlot C	Canada: Alberta	50.3494° N, 113.7750° W	S	S	S	R	R	S	S	R	S	S	S	S		3
FC	Enterococcus hirae	0440J	Feedlot C	Canada: Alberta	50.3494° N, 113.7750° W	S	S	S	I	S	I	S	S	S	S	S	S		0
FC	Enterococcus hirae	0441K	Feedlot C	Canada: Alberta	50.3494° N, 113.7750° W	S	S	S	I	I	S	S	S	S	S	S	S		0
FC	Enterococcus hirae	0442I	Feedlot C	Canada: Alberta	50.3494° N, 113.7750° W	S	S	S	R	R	S	S	I	I	S	S	S		2
FC	Enterococcus hirae	0442J	Feedlot C	Canada: Alberta	50.3494° N, 113.7750° W	S	S	S	R	R	S	S	S	S	S	S	S		2
FC	Enterococcus hirae	0442K	Feedlot C	Canada: Alberta	50.3494° N, 113.7750° W	S	S	S	I	R	S	S	S	S	S	S	S		1
FC	Enterococcus hirae	0443I	Feedlot C	Canada: Alberta	50.3494° N, 113.7750° W	S	S	S	I	R	S	S	S	S	S	S	S		1
FC	Enterococcus hirae	0443K	Feedlot C	Canada: Alberta	50.3494° N, 113.7750° W	S	S	S	I	R	S	S	S	S	S	S	S		1
FC	Enterococcus hirae	0444I	Feedlot C	Canada: Alberta	50.3494° N, 113.7750° W	S	S	S	S	S	S	S	S	S	I	S	S		0
FC	Enterococcus hirae	0444J	Feedlot C	Canada: Alberta	50.3494° N, 113.7750° W	S	S	S	I	R	S	S	S	S	R	S	S		2
FC	Enterococcus hirae	0445I	Feedlot C	Canada: Alberta	50.3494° N, 113.7750° W	S	S	S	I	R	S	S	S	S	S	S	S		1
FC	Enterococcus hirae	0445K	Feedlot C	Canada: Alberta	50.3494° N, 113.7750° W	S	S	S	S	R	S	S	S	S	S	S	S		1
FC	Enterococcus hirae	0447K	Feedlot C	Canada: Alberta	50.3494° N, 113.7750° W	S	S	S	S	R	S	S	S	S	S	S	S		1
FC	Enterococcus hirae	0448I	Feedlot C	Canada: Alberta	50.3494° N, 113.7750° W	S	S	S	R	R	S	S	S	S	S	S	S		2
FC	Enterococcus hirae	0451K	Feedlot C	Canada: Alberta	50.3494° N, 113.7750° W	S	S	S	I	R	S	S	S	S	S	S	S		1
FC	Enterococcus hirae	0453A	Feedlot B	Canada: Alberta	49.9315° N, 112.6889° W	S	S	S	I	I	S	S	S	S	S	S	S		0
FC	Enterococcus hirae	0453B	Feedlot B	Canada: Alberta	49.9315° N, 112.6889° W	S	S	S	R	S	S	S	S	S	S	S	S		1
FC	Enterococcus hirae	0453C	Feedlot B	Canada: Alberta	49.9315° N, 112.6889° W	S	S	S	R	S	S	S	S	I	S	S	S		1
FC	Enterococcus hirae	0456A	Feedlot B	Canada: Alberta	49.9315° N, 112.6889° W	S	S	S	I	R	R	S	S	S	S	S	S		2
FC	Enterococcus hirae	0458C	Feedlot B	Canada: Alberta	49.9315° N, 112.6889° W	S	S	S	S	I	S	S	S	S	I	S	S		0
FC	Enterococcus hirae	0459A	Feedlot B	Canada: Alberta	49.9315° N, 112.6889° W	S	S	S	R	I	S	S	I	S	S	S	S		1
FC	Enterococcus hirae	0462C	Feedlot B	Canada: Alberta	49.9315° N, 112.6889° W	S	S	S	R	S	S	S	S	S	S	S	R		2
FC	Enterococcus hirae	0463B	Feedlot B	Canada: Alberta	49.9315° N, 112.6889° W	S	S	S	I	S	R	S	S	S	S	S	S		1
FC	Enterococcus hirae	0465C	Feedlot B	Canada: Alberta	49.9315° N, 112.6889° W	S	S	S	S	I	I	S	S	S	S	S	S		0
FC	Enterococcus hirae	0467A	Feedlot B	Canada: Alberta	49.9315° N, 112.6889° W	S	S	S	I	S	S	S	S	S	S	S	S		0
FC	Enterococcus hirae	0467B	Feedlot B	Canada: Alberta	49.9315° N, 112.6889° W	S	S	S	I	S	I	S	S	S	S	S	S		0
FC	Enterococcus hirae	0468A	Feedlot B	Canada: Alberta	49.9315° N, 112.6889° W	S	S	S	R	S	S	S	S	S	S	S	S		1
FC	Enterococcus hirae	0457I	Feedlot B	Canada: Alberta	49.9315° N, 112.6889° W	S	S	S	S	S	R	S	S	S	S	S	S		1
FC	Enterococcus hirae	0457J	Feedlot B	Canada: Alberta	49.9315° N, 112.6889° W	S	S	S	R	R	I	S	S	S	S	S	S		2
FC	Enterococcus hirae	0458J	Feedlot B	Canada: Alberta	49.9315° N, 112.6889° W	S	S	S	R	S	S	S	S	S	S	S	S		1
FC	Enterococcus hirae	0458K	Feedlot B	Canada: Alberta	49.9315° N, 112.6889° W	S	S	S	R	R	I	S	S	S	S	S	S		2
FC	Enterococcus hirae	0459I	Feedlot B	Canada: Alberta	49.9315° N, 112.6889° W	S	S	R	S	R	S	S	S	S	S	S	S		2
FC	Enterococcus hirae	0459K	Feedlot B	Canada: Alberta	49.9315° N, 112.6889° W	S	S	S	R	R	S	S	S	S	S	S	S		2
FC	Enterococcus hirae	0460I	Feedlot B	Canada: Alberta	49.9315° N, 112.6889° W	S	S	S	I	R	S	S	S	S	S	S	S		1
FC	Enterococcus hirae	0460K	Feedlot B	Canada: Alberta	49.9315° N, 112.6889° W	S	S	S	R	I	S	S	S	I	S	S	S		1
FC	Enterococcus hirae	0461I	Feedlot B	Canada: Alberta	49.9315° N, 112.6889° W	S	S	S	R	R	S	S	I	R	S	S	S		3
FC	Enterococcus hirae	0461K	Feedlot B	Canada: Alberta	49.9315° N, 112.6889° W	S	S	S	R	I	S	S	S	S	S	S	S		1
FC	Enterococcus hirae	0463I	Feedlot B	Canada: Alberta	49.9315° N, 112.6889° W	S	S	S	S	R	S	S	S	S	S	S	S		1
FC	Enterococcus hirae	0463K	Feedlot B	Canada: Alberta	49.9315° N, 112.6889° W	S	S	S	S	R	S	S	S	S	S	S	S		1
FC	Enterococcus hirae	0464K	Feedlot B	Canada: Alberta	49.9315° N, 112.6889° W	S	S	S	I	R	S	S	S	S	I	S	S		1
FC	Enterococcus hirae	0466K	Feedlot B	Canada: Alberta	49.9315° N, 112.6889° W	S	S	S	R	R	S	S	S	S	S	S	S		2
FC	Enterococcus hirae	0467I	Feedlot B	Canada: Alberta	49.9315° N, 112.6889° W	S	S	S	R	I	S	S	I	S	S	S	S		1
FC	Enterococcus hirae	0467J	Feedlot B	Canada: Alberta	49.9315° N, 112.6889° W	S	S	S	R	R	S	S	S	S	S	S	S		2
FC	Enterococcus hirae	0467K	Feedlot B	Canada: Alberta	49.9315° N, 112.6889° W	S	S	S	R	R	S	S	S	S	S	S	S		2
FC	Enterococcus hirae	0469J	Feedlot B	Canada: Alberta	49.9315° N, 112.6889° W	S	S	S	S	R	S	S	S	S	S	S	S		1
FC	Enterococcus hirae	0471C	Feedlot D	Canada: Alberta	53.4941° N, 112.0539° W	S	S	S	S	I	S	S	S	S	S	S	S		0
FC	Enterococcus hirae	0473A	Feedlot D	Canada: Alberta	53.4941° N, 112.0539° W	S	S	S	I	S	R	S	S	S	S	S	S		1
FC	Enterococcus hirae	0473C	Feedlot D	Canada: Alberta	53.4941° N, 112.0539° W	S	S	S	R	S	S	S	I	S	S	S	S		1
FC	Enterococcus hirae	0474A	Feedlot D	Canada: Alberta	53.4941° N, 112.0539° W	S	S	S	R	I	I	S	S	S	S	S	S		1
FC	Enterococcus hirae	0475B	Feedlot D	Canada: Alberta	53.4941° N, 112.0539° W	S	S	S	R	S	I	S	I	S	S	S	S		1
FC	Enterococcus hirae	0477B	Feedlot D	Canada: Alberta	53.4941° N, 112.0539° W	S	S	S	S	S	S	S	S	S	S	S	S		0
FC	Enterococcus hirae	0478B	Feedlot D	Canada: Alberta	53.4941° N, 112.0539° W	S	S	S	S	S	I	S	S	S	S	S	S		0
FC	Enterococcus hirae	0479A	Feedlot D	Canada: Alberta	53.4941° N, 112.0539° W	S	S	S	R	R	I	S	I	S	S	S	S		2
FC	Enterococcus hirae	0479B	Feedlot D	Canada: Alberta	53.4941° N, 112.0539° W	S	S	S	I	I	R	S	S	S	S	S	S		1
FC	Enterococcus hirae	0480B	Feedlot D	Canada: Alberta	53.4941° N, 112.0539° W	S	S	S	S	R	S	S	S	S	I	S	S		1
FC	Enterococcus hirae	0480C	Feedlot D	Canada: Alberta	53.4941° N, 112.0539° W	S	S	S	S	I	S	S	S	S	S	S	S		0
FC	Enterococcus hirae	0482A	Feedlot D	Canada: Alberta	53.4941° N, 112.0539° W	S	S	S	S	S	S	S	S	S	S	S	S		0
FC	Enterococcus hirae	0484C	Feedlot D	Canada: Alberta	53.4941° N, 112.0539° W	S	S	S	R	S	R	S	S	S	S	S	S		2
FC	Enterococcus hirae	0485A	Feedlot D	Canada: Alberta	53.4941° N, 112.0539° W	S	S	S	S	R	S	S	S	S	S	S	S		1
FC	Enterococcus hirae	0485B	Feedlot D	Canada: Alberta	53.4941° N, 112.0539° W	S	S	S	S	S	I	S	S	S	I	S	S		0
FC	Enterococcus hirae	0485C	Feedlot D	Canada: Alberta	53.4941° N, 112.0539° W	S	S	S	I	R	S	S	S	S	I	S	S		1
FC	Enterococcus hirae	0486B	Feedlot D	Canada: Alberta	53.4941° N, 112.0539° W	S	S	S	I	R	I	S	I	S	I	S	S		1
FC	Enterococcus hirae	0488A	Feedlot D	Canada: Alberta	53.4941° N, 112.0539° W	S	S	S	R	S	R	S	S	S	S	S	S		2
FC	Enterococcus hirae	0488C	Feedlot D	Canada: Alberta	53.4941° N, 112.0539° W	S	S	S	R	S	S	S	S	S	S	S	S		1
FC	Enterococcus hirae	0470I	Feedlot D	Canada: Alberta	53.4941° N, 112.0539° W	S	S	S	R	I	R	S	R	S	S	S	S		3
FC	Enterococcus hirae	0470J	Feedlot D	Canada: Alberta	53.4941° N, 112.0539° W	S	S	S	R	R	S	S	S	S	S	S	R		3
FC	Enterococcus hirae	0470K	Feedlot D	Canada: Alberta	53.4941° N, 112.0539° W	S	S	S	I	R	S	S	I	S	S	S	S		1
FC	Enterococcus hirae	0471K	Feedlot D	Canada: Alberta	53.4941° N, 112.0539° W	S	S	S	R	R	I	S	I	S	I	S	S		2
FC	Enterococcus hirae	0472I	Feedlot D	Canada: Alberta	53.4941° N, 112.0539° W	S	S	S	I	R	I	S	S	S	S	S	S		1
FC	Enterococcus hirae	0474I	Feedlot D	Canada: Alberta	53.4941° N, 112.0539° W	S	S	S	R	R	R	S	R	S	I	S	R		5
FC	Enterococcus hirae	0474J	Feedlot D	Canada: Alberta	53.4941° N, 112.0539° W	S	S	S	I	R	I	S	S	S	I	S	S		1
FC	Enterococcus hirae	0474K	Feedlot D	Canada: Alberta	53.4941° N, 112.0539° W	S	S	S	R	I	S	S	S	S	S	S	S		1
FC	Enterococcus hirae	0475I	Feedlot D	Canada: Alberta	53.4941° N, 112.0539° W	S	S	S	R	I	I	S	S	S	S	S	S		1
FC	Enterococcus hirae	0475K	Feedlot D	Canada: Alberta	53.4941° N, 112.0539° W	S	S	S	I	R	S	S	S	S	S	S	S		1
FC	Enterococcus hirae	0477I	Feedlot D	Canada: Alberta	53.4941° N, 112.0539° W	S	S	S	I	R	S	S	S	S	I	S	S		1
FC	Enterococcus hirae	0477K	Feedlot D	Canada: Alberta	53.4941° N, 112.0539° W	S	S	S	I	I	R	S	R	I	R	S	S		3
FC	Enterococcus hirae	0478J	Feedlot D	Canada: Alberta	53.4941° N, 112.0539° W	S	S	S	R	R	I	S	S	S	S	S	S		2
FC	Enterococcus hirae	0479J	Feedlot D	Canada: Alberta	53.4941° N, 112.0539° W	S	S	S	I	R	S	S	S	S	I	S	S		1
FC	Enterococcus hirae	0479K	Feedlot D	Canada: Alberta	53.4941° N, 112.0539° W	S	S	S	I	R	I	S	I	S	S	S	S		1
FC	Enterococcus hirae	0480J	Feedlot D	Canada: Alberta	53.4941° N, 112.0539° W	S	S	S	R	R	I	S	I	S	S	S	S		2
FC	Enterococcus hirae	0480K	Feedlot D	Canada: Alberta	53.4941° N, 112.0539° W	S	S	S	I	I	I	S	S	S	I	S	S		0
FC	Enterococcus hirae	0482I	Feedlot D	Canada: Alberta	53.4941° N, 112.0539° W	S	S	S	I	R	S	S	S	S	S	S	S		1
FC	Enterococcus hirae	0483J	Feedlot D	Canada: Alberta	53.4941° N, 112.0539° W	S	S	S	R	R	R	S	R	I	I	S	R		5
FC	Enterococcus hirae	0485I	Feedlot D	Canada: Alberta	53.4941° N, 112.0539° W	S	S	S	I	R	I	S	S	I	S	S	S		1
FC	Enterococcus hirae	0485J	Feedlot D	Canada: Alberta	53.4941° N, 112.0539° W	S	S	S	I	R	S	S	S	S	S	S	R		2
FC	Enterococcus hirae	0485K	Feedlot D	Canada: Alberta	53.4941° N, 112.0539° W	S	S	S	R	R	S	S	S	S	S	S	S		2
FC	Enterococcus hirae	0490C	Feedlot A	Canada: Alberta	51.4962° N, 113.5103° W	S	S	S	R	R	R	S	R	S	S	S	S		4
FC	Enterococcus hirae	0491B	Feedlot A	Canada: Alberta	51.4962° N, 113.5103° W	S	S	S	R	R	S	S	R	I	S	S	S		3
FC	Enterococcus hirae	0493B	Feedlot A	Canada: Alberta	51.4962° N, 113.5103° W	S	S	R	R	R	R	S	I	I	I	S	S		4
FC	Enterococcus hirae	0494A	Feedlot A	Canada: Alberta	51.4962° N, 113.5103° W	S	S	S	I	I	I	S	S	S	S	S	S		0
FC	Enterococcus hirae	0496B	Feedlot A	Canada: Alberta	51.4962° N, 113.5103° W	S	S	S	I	I	S	S	S	S	S	S	R		1
FC	Enterococcus hirae	0496C	Feedlot A	Canada: Alberta	51.4962° N, 113.5103° W	S	S	S	I	R	R	S	S	S	I	S	S		2
FC	Enterococcus hirae	0497B	Feedlot A	Canada: Alberta	51.4962° N, 113.5103° W	S	S	S	I	I	I	S	S	S	S	S	S		0
FC	Enterococcus hirae	0498A	Feedlot A	Canada: Alberta	51.4962° N, 113.5103° W	S	S	S	S	I	R	S	S	S	S	S	S		1
FC	Enterococcus hirae	0500B	Feedlot A	Canada: Alberta	51.4962° N, 113.5103° W	S	S	S	I	R	S	S	I	S	I	S	S		1
FC	Enterococcus hirae	0501C	Feedlot A	Canada: Alberta	51.4962° N, 113.5103° W	S	S	S	S	R	S	S	S	S	I	S	S		1
FC	Enterococcus hirae	0502A	Feedlot A	Canada: Alberta	51.4962° N, 113.5103° W	S	S	S	R	R	I	S	S	S	S	S	S		2
FC	Enterococcus hirae	0504A	Feedlot A	Canada: Alberta	51.4962° N, 113.5103° W	S	S	S	I	R	S	S	S	S	S	S	S		1
FC	Enterococcus hirae	0506A	Feedlot A	Canada: Alberta	51.4962° N, 113.5103° W	S	S	S	S	S	S	S	S	S	I	S	S		0
FC	Enterococcus hirae	0506C	Feedlot A	Canada: Alberta	51.4962° N, 113.5103° W	S	S	S	S	S	I	S	S	S	I	S	S		0
FC	Enterococcus hirae	0508A	Feedlot A	Canada: Alberta	51.4962° N, 113.5103° W	S	S	S	I	S	S	S	I	S	S	S	S		0
FC	Enterococcus hirae	0489J	Feedlot A	Canada: Alberta	51.4962° N, 113.5103° W	S	S	S	R	I	S	S	S	S	S	S	S		1
FC	Enterococcus hirae	0490K	Feedlot A	Canada: Alberta	51.4962° N, 113.5103° W	S	S	S	I	R	S	S	S	S	I	S	S		1
FC	Enterococcus hirae	0491K	Feedlot A	Canada: Alberta	51.4962° N, 113.5103° W	S	S	S	R	R	I	S	S	S	S	S	S		2
FC	Enterococcus hirae	0492J	Feedlot A	Canada: Alberta	51.4962° N, 113.5103° W	S	S	S	R	I	R	S	S	S	S	S	S		2
FC	Enterococcus hirae	0494J	Feedlot A	Canada: Alberta	51.4962° N, 113.5103° W	S	S	S	I	R	I	S	S	S	I	S	S		1
FC	Enterococcus hirae	0495I	Feedlot A	Canada: Alberta	51.4962° N, 113.5103° W	S	S	S	R	R	S	S	S	S	S	S	S		2
FC	Enterococcus hirae	0496K	Feedlot A	Canada: Alberta	51.4962° N, 113.5103° W	S	S	S	S	R	S	S	S	S	S	S	S		1
FC	Enterococcus hirae	0498K	Feedlot A	Canada: Alberta	51.4962° N, 113.5103° W	S	S	S	S	R	S	S	S	S	I	S	S		1
FC	Enterococcus hirae	0502I	Feedlot A	Canada: Alberta	51.4962° N, 113.5103° W	S	S	S	R	R	S	S	S	S	S	S	S		2
FC	Enterococcus hirae	0502J	Feedlot A	Canada: Alberta	51.4962° N, 113.5103° W	S	S	S	I	R	S	S	S	S	S	S	S		1
FC	Enterococcus hirae	0502K	Feedlot A	Canada: Alberta	51.4962° N, 113.5103° W	S	S	S	R	I	S	S	S	S	S	S	S		1
FC	Enterococcus hirae	0503I	Feedlot A	Canada: Alberta	51.4962° N, 113.5103° W	S	S	S	S	I	S	S	S	S	S	S	S		0
FC	Enterococcus hirae	0505I	Feedlot A	Canada: Alberta	51.4962° N, 113.5103° W	S	S	S	I	R	S	S	S	S	S	S	S		1
FC	Enterococcus hirae	0509B	Feedlot C	Canada: Alberta	50.3494° N, 113.7750° W	S	S	S	S	S	S	S	S	S	I	S	S		0
FC	Enterococcus hirae	0512B	Feedlot C	Canada: Alberta	50.3494° N, 113.7750° W	S	S	S	I	I	I	S	I	S	S	S	S		0
FC	Enterococcus hirae	0512C	Feedlot C	Canada: Alberta	50.3494° N, 113.7750° W	S	S	S	I	R	S	S	S	I	S	S	S		1
FC	Enterococcus hirae	0513C	Feedlot C	Canada: Alberta	50.3494° N, 113.7750° W	S	S	S	R	R	S	S	S	S	S	S	S		2
FC	Enterococcus hirae	0515B	Feedlot C	Canada: Alberta	50.3494° N, 113.7750° W	S	S	S	I	I	I	S	I	S	S	S	S		0
FC	Enterococcus hirae	0518C	Feedlot C	Canada: Alberta	50.3494° N, 113.7750° W	S	S	S	R	I	I	S	S	S	S	S	S		1
FC	Enterococcus hirae	0519B	Feedlot C	Canada: Alberta	50.3494° N, 113.7750° W	S	S	S	R	I	S	S	I	S	S	S	S		1
FC	Enterococcus hirae	0519C	Feedlot C	Canada: Alberta	50.3494° N, 113.7750° W	S	S	S	R	I	S	S	I	S	I	S	S		1
FC	Enterococcus hirae	0520A	Feedlot C	Canada: Alberta	50.3494° N, 113.7750° W	S	S	S	R	R	R	S	S	S	I	S	R		4
FC	Enterococcus hirae	0520B	Feedlot C	Canada: Alberta	50.3494° N, 113.7750° W	S	S	S	R	R	R	S	I	S	S	S	R		4
FC	Enterococcus hirae	0521B	Feedlot C	Canada: Alberta	50.3494° N, 113.7750° W	S	S	S	R	I	R	S	S	S	S	S	S		2
FC	Enterococcus hirae	0524C	Feedlot C	Canada: Alberta	50.3494° N, 113.7750° W	S	S	S	I	I	R	S	S	S	I	S	R		2
FC	Enterococcus hirae	0525A	Feedlot C	Canada: Alberta	50.3494° N, 113.7750° W	S	S	S	I	I	I	S	I	S	S	S	S		0
FC	Enterococcus hirae	0526C	Feedlot C	Canada: Alberta	50.3494° N, 113.7750° W	S	S	S	I	S	I	S	S	S	S	S	S		0
FC	Enterococcus hirae	0510K	Feedlot C	Canada: Alberta	50.3494° N, 113.7750° W	S	S	S	R	R	S	S	S	S	S	S	S		2
FC	Enterococcus hirae	0512I	Feedlot C	Canada: Alberta	50.3494° N, 113.7750° W	S	S	S	I	R	S	S	S	I	S	S	S		1
FC	Enterococcus hirae	0513I	Feedlot C	Canada: Alberta	50.3494° N, 113.7750° W	S	S	S	R	R	I	S	R	I	S	S	R		4
FC	Enterococcus hirae	0514I	Feedlot C	Canada: Alberta	50.3494° N, 113.7750° W	S	S	S	R	R	I	S	I	R	S	S	S		3
FC	Enterococcus hirae	0518J	Feedlot C	Canada: Alberta	50.3494° N, 113.7750° W	S	S	S	I	R	R	S	I	S	I	S	R		3
FC	Enterococcus hirae	0521K	Feedlot C	Canada: Alberta	50.3494° N, 113.7750° W	S	S	S	R	R	I	S	I	S	S	S	R		3
FC	Enterococcus hirae	0523I	Feedlot C	Canada: Alberta	50.3494° N, 113.7750° W	S	S	S	R	R	R	S	I	S	S	S	R		4
FC	Enterococcus hirae	0523K	Feedlot C	Canada: Alberta	50.3494° N, 113.7750° W	S	S	S	R	R	I	S	R	S	I	S	R		4
FC	Enterococcus hirae	0526I	Feedlot C	Canada: Alberta	50.3494° N, 113.7750° W	S	S	S	R	R	R	S	S	S	I	S	S		3
FC	Enterococcus hirae	0526K	Feedlot C	Canada: Alberta	50.3494° N, 113.7750° W	S	S	S	R	R	I	S	S	S	S	S	S		2
FC	Enterococcus hirae	0528A	Feedlot D	Canada: Alberta	53.4941° N, 112.0539° W	S	S	S	S	S	S	S	S	S	S	S	S		0
FC	Enterococcus hirae	0528B	Feedlot D	Canada: Alberta	53.4941° N, 112.0539° W	S	S	S	S	S	S	S	S	S	S	S	S		0
FC	Enterococcus hirae	0529C	Feedlot D	Canada: Alberta	53.4941° N, 112.0539° W	S	S	S	S	I	S	S	I	S	S	S	S		0
FC	Enterococcus hirae	0532C	Feedlot D	Canada: Alberta	53.4941° N, 112.0539° W	S	S	S	R	S	S	S	S	S	S	S	S		1
FC	Enterococcus hirae	0533C	Feedlot D	Canada: Alberta	53.4941° N, 112.0539° W	S	S	S	I	S	R	S	S	S	S	S	S		1
FC	Enterococcus hirae	0534C	Feedlot D	Canada: Alberta	53.4941° N, 112.0539° W	S	S	S	I	S	S	S	S	S	S	S	S		0
FC	Enterococcus hirae	0535A	Feedlot D	Canada: Alberta	53.4941° N, 112.0539° W	S	S	S	I	S	S	S	S	S	S	S	S		0
FC	Enterococcus hirae	0536B	Feedlot D	Canada: Alberta	53.4941° N, 112.0539° W	S	S	S	S	R	I	S	S	S	I	S	S		1
FC	Enterococcus hirae	0536C	Feedlot D	Canada: Alberta	53.4941° N, 112.0539° W	S	S	S	I	S	S	S	S	S	S	S	S		0
FC	Enterococcus hirae	0537A	Feedlot D	Canada: Alberta	53.4941° N, 112.0539° W	S	S	S	I	S	S	S	S	S	S	S	S		0
FC	Enterococcus hirae	0537B	Feedlot D	Canada: Alberta	53.4941° N, 112.0539° W	S	S	S	R	R	I	S	S	S	S	S	S		2
FC	Enterococcus hirae	0538B	Feedlot D	Canada: Alberta	53.4941° N, 112.0539° W	S	S	S	I	S	S	S	S	S	S	S	S		0
FC	Enterococcus hirae	0539A	Feedlot D	Canada: Alberta	53.4941° N, 112.0539° W	S	S	S	S	S	S	S	S	S	S	S	S		0
FC	Enterococcus hirae	0539C	Feedlot D	Canada: Alberta	53.4941° N, 112.0539° W	S	S	S	I	S	S	S	S	S	S	S	S		0
FC	Enterococcus hirae	0540A	Feedlot D	Canada: Alberta	53.4941° N, 112.0539° W	S	S	S	S	S	S	S	S	S	S	S	S		0
FC	Enterococcus hirae	0527I	Feedlot D	Canada: Alberta	53.4941° N, 112.0539° W	S	S	S	I	R	S	S	S	S	I	S	S		1
FC	Enterococcus hirae	0527J	Feedlot D	Canada: Alberta	53.4941° N, 112.0539° W	S	S	S	S	R	S	S	S	S	S	S	S		1
FC	Enterococcus hirae	0528I	Feedlot D	Canada: Alberta	53.4941° N, 112.0539° W	S	S	S	S	R	S	S	S	S	S	S	S		1
FC	Enterococcus hirae	0530J	Feedlot D	Canada: Alberta	53.4941° N, 112.0539° W	S	S	S	R	R	S	S	R	S	I	S	S		3
FC	Enterococcus hirae	0530K	Feedlot D	Canada: Alberta	53.4941° N, 112.0539° W	S	S	S	R	R	I	S	S	S	S	S	S		2
FC	Enterococcus hirae	0533J	Feedlot D	Canada: Alberta	53.4941° N, 112.0539° W	S	S	S	I	R	S	S	S	S	I	S	S		1
FC	Enterococcus hirae	0535I	Feedlot D	Canada: Alberta	53.4941° N, 112.0539° W	S	S	S	I	R	S	S	S	S	S	S	S		1
FC	Enterococcus hirae	0535J	Feedlot D	Canada: Alberta	53.4941° N, 112.0539° W	S	S	S	I	R	S	S	S	S	S	S	S		1
FC	Enterococcus hirae	0535K	Feedlot D	Canada: Alberta	53.4941° N, 112.0539° W	S	S	S	S	R	S	S	S	S	S	S	S		1
FC	Enterococcus hirae	0536I	Feedlot D	Canada: Alberta	53.4941° N, 112.0539° W	S	S	S	S	R	S	S	S	S	I	S	S		1
FC	Enterococcus hirae	0537I	Feedlot D	Canada: Alberta	53.4941° N, 112.0539° W	S	S	S	I	R	I	S	S	S	I	S	S		1
FC	Enterococcus hirae	0538I	Feedlot D	Canada: Alberta	53.4941° N, 112.0539° W	S	S	S	I	R	I	S	S	S	I	S	S		1
FC	Enterococcus hirae	0538J	Feedlot D	Canada: Alberta	53.4941° N, 112.0539° W	S	S	S	I	R	S	S	S	S	I	S	S		1
FC	Enterococcus hirae	0538K	Feedlot D	Canada: Alberta	53.4941° N, 112.0539° W	S	S	S	I	R	S	S	S	S	I	S	S		1
FC	Enterococcus hirae	0541A	Feedlot B	Canada: Alberta	49.9315° N, 112.6889° W	S	S	S	I	S	S	S	S	S	S	S	S		0
FC	Enterococcus hirae	0543A	Feedlot B	Canada: Alberta	49.9315° N, 112.6889° W	S	S	S	I	S	S	S	S	S	S	S	S		0
FC	Enterococcus hirae	0546A	Feedlot B	Canada: Alberta	49.9315° N, 112.6889° W	S	S	S	I	S	S	S	I	S	I	S	S		0
FC	Enterococcus hirae	0546C	Feedlot B	Canada: Alberta	49.9315° N, 112.6889° W	S	S	R	R	I	S	S	I	S	S	S	S		2
FC	Enterococcus hirae	0548C	Feedlot B	Canada: Alberta	49.9315° N, 112.6889° W	S	S	S	I	S	I	S	S	S	S	S	S		0
FC	Enterococcus hirae	0549C	Feedlot B	Canada: Alberta	49.9315° N, 112.6889° W	S	S	S	R	S	S	S	S	S	S	S	S		1
FC	Enterococcus hirae	0553A	Feedlot B	Canada: Alberta	49.9315° N, 112.6889° W	S	S	S	R	S	I	S	S	S	S	S	S		1
FC	Enterococcus hirae	0553C	Feedlot B	Canada: Alberta	49.9315° N, 112.6889° W	S	S	S	I	S	S	S	S	S	S	S	S		0
FC	Enterococcus hirae	0558A	Feedlot B	Canada: Alberta	49.9315° N, 112.6889° W	S	S	S	R	I	S	S	I	S	I	S	S		1
FC	Enterococcus hirae	0544I	Feedlot B	Canada: Alberta	49.9315° N, 112.6889° W	S	S	S	R	R	S	S	S	S	S	S	S		2
FC	Enterococcus hirae	0544J	Feedlot B	Canada: Alberta	49.9315° N, 112.6889° W	S	S	S	R	I	S	S	S	S	S	S	S		1
FC	Enterococcus hirae	0544K	Feedlot B	Canada: Alberta	49.9315° N, 112.6889° W	S	S	S	I	R	S	S	S	S	I	S	S		1
FC	Enterococcus hirae	0545I	Feedlot B	Canada: Alberta	49.9315° N, 112.6889° W	S	S	S	R	R	S	S	S	S	I	S	S		2
FC	Enterococcus hirae	0545K	Feedlot B	Canada: Alberta	49.9315° N, 112.6889° W	S	S	S	R	I	S	S	S	S	S	S	S		1
FC	Enterococcus hirae	0551I	Feedlot B	Canada: Alberta	49.9315° N, 112.6889° W	S	S	S	S	R	S	S	S	S	R	S			2
FC	Enterococcus hirae	0553I	Feedlot B	Canada: Alberta	49.9315° N, 112.6889° W	S	S	S	R	R	S	S	S	S	I	S			2
FC	Enterococcus hirae	0553J	Feedlot B	Canada: Alberta	49.9315° N, 112.6889° W	S	S	S	I	R	S	S	S	S	I	S			1
FC	Enterococcus hirae	0556J	Feedlot B	Canada: Alberta	49.9315° N, 112.6889° W	S	S	S	S	R	S	S	S	S	S	S	S		1
FC	Enterococcus hirae	0558K	Feedlot B	Canada: Alberta	49.9315° N, 112.6889° W	S	S	S	I	R	S	S	S	S	I	S	S		1
FC	Enterococcus hirae	0560C	Feedlot A	Canada: Alberta	51.4962° N, 113.5103° W	S	S	S	R	R	I	S	S	S	I	S	S		2
FC	Enterococcus hirae	0562A	Feedlot A	Canada: Alberta	51.4962° N, 113.5103° W	S	S	S	R	I	I	S	S	S	S	S	S		1
FC	Enterococcus hirae	0562B	Feedlot A	Canada: Alberta	51.4962° N, 113.5103° W	S	S	S	R	I	S	S	S	S	I	S	S		1
FC	Enterococcus hirae	0565C	Feedlot A	Canada: Alberta	51.4962° N, 113.5103° W	S	S	S	I	S	S	S	S	S	S	S	S		0
FC	Enterococcus hirae	0566C	Feedlot A	Canada: Alberta	51.4962° N, 113.5103° W	S	S	S	I	R	S	S	S	S	S	S	S		1
FC	Enterococcus hirae	0568A	Feedlot A	Canada: Alberta	51.4962° N, 113.5103° W	S	S	S	I	R	S	S	S	S	R	S	S		2
FC	Enterococcus hirae	0569A	Feedlot A	Canada: Alberta	51.4962° N, 113.5103° W	S	S	S	I	R	S	S	S	S	I	S	S		1
FC	Enterococcus hirae	0571C	Feedlot A	Canada: Alberta	51.4962° N, 113.5103° W	S	S	S	R	R	S	S	S	S	S	S	S		2
FC	Enterococcus hirae	0573C	Feedlot A	Canada: Alberta	51.4962° N, 113.5103° W	S	S	S	R	I	S	S	S	I	S	S	S		1
FC	Enterococcus hirae	0574C	Feedlot A	Canada: Alberta	51.4962° N, 113.5103° W	S	S	S	R	R	I	S	S	S	I	S	S		2
FC	Enterococcus hirae	0576C	Feedlot A	Canada: Alberta	51.4962° N, 113.5103° W	S	S	S	S	R	S	S	S	S	S	S	S		1
FC	Enterococcus hirae	0577A	Feedlot A	Canada: Alberta	51.4962° N, 113.5103° W	S	S	S	S	I	S	S	S	S	I	S	S		0
FC	Enterococcus hirae	0577B	Feedlot A	Canada: Alberta	51.4962° N, 113.5103° W	S	S	S	R	I	I	S	S	S	I	S	S		1
FC	Enterococcus hirae	0577C	Feedlot A	Canada: Alberta	51.4962° N, 113.5103° W	S	S	S	R	I	S	S	S	S	S	S	S		1
FC	Enterococcus hirae	0578A	Feedlot A	Canada: Alberta	51.4962° N, 113.5103° W	S	S	S	R	S	I	S	S	S	S	S	S		1
FC	Enterococcus hirae	0578B	Feedlot A	Canada: Alberta	51.4962° N, 113.5103° W	S	S	S	R	S	I	S	S	S	S	S	S		1
FC	Enterococcus hirae	0578C	Feedlot A	Canada: Alberta	51.4962° N, 113.5103° W	S	S	S	R	S	S	S	I	S	S	S	S		1
FC	Enterococcus hirae	0563K	Feedlot A	Canada: Alberta	51.4962° N, 113.5103° W	S	S	S	R	R	R	S	S	S	S	S	S		3
FC	Enterococcus hirae	0564K	Feedlot A	Canada: Alberta	51.4962° N, 113.5103° W	S	S	S	R	R	R	S	S	S	I	S	S		3
FC	Enterococcus hirae	0567K	Feedlot A	Canada: Alberta	51.4962° N, 113.5103° W	S	S	S	R	I	S	S	I	S	I	S	R		2
FC	Enterococcus hirae	0569I	Feedlot A	Canada: Alberta	51.4962° N, 113.5103° W	S	S	S	R	R	I	S	I	S	I	S	S		2
FC	Enterococcus hirae	0571J	Feedlot A	Canada: Alberta	51.4962° N, 113.5103° W	S	S	S	R	R	S	S	I	S	I	S	S		2
FC	Enterococcus hirae	0572J	Feedlot A	Canada: Alberta	51.4962° N, 113.5103° W	S	S	S	S	R	S	S	S	S	I	S	S		1
FC	Enterococcus hirae	0572K	Feedlot A	Canada: Alberta	51.4962° N, 113.5103° W	S	S	S	I	R	S	S	S	S	I	S	S		1
FC	Enterococcus hirae	0573I	Feedlot A	Canada: Alberta	51.4962° N, 113.5103° W	S	S	S	R	R	S	S	S	S	I	S	S		2
FC	Enterococcus hirae	0576K	Feedlot A	Canada: Alberta	51.4962° N, 113.5103° W	S	S	S	R	R	S	S	R	S	R	S	S		4
FC	Enterococcus hirae	0577I	Feedlot A	Canada: Alberta	51.4962° N, 113.5103° W	S	S	S	R	R	S	S	S	S	I	S	S		2
FC	Enterococcus hirae	0577J	Feedlot A	Canada: Alberta	51.4962° N, 113.5103° W	S	S	S	S	R	S	S	S	S	S	S	S		1
FC	Enterococcus hirae	0579A	Feedlot C	Canada: Alberta	50.3494° N, 113.7750° W	S	S	S	R	R	S	S	S	S	I	S	S		2
FC	Enterococcus hirae	0581C	Feedlot C	Canada: Alberta	50.3494° N, 113.7750° W	S	S	S	R	R	I	S	S	S	S	S	S		2
FC	Enterococcus hirae	0582B	Feedlot C	Canada: Alberta	50.3494° N, 113.7750° W	S	S	S	R	I	I	S	I	S	S	S	S		1
FC	Enterococcus hirae	0584A	Feedlot C	Canada: Alberta	50.3494° N, 113.7750° W	S	S	S	S	S	S	S	S	S	S	S	S		0
FC	Enterococcus hirae	0586C	Feedlot C	Canada: Alberta	50.3494° N, 113.7750° W	S	S	S	R	S	S	S	S	S	S	S	S		1
FC	Enterococcus hirae	0587A	Feedlot C	Canada: Alberta	50.3494° N, 113.7750° W	S	S	S	R	R	R	S	S	S	I	S	S		3
FC	Enterococcus hirae	0589A	Feedlot C	Canada: Alberta	50.3494° N, 113.7750° W	S	S	S	R	R	I	S	S	S	I	S	R		3
FC	Enterococcus hirae	0589C	Feedlot C	Canada: Alberta	50.3494° N, 113.7750° W	S	S	S	I	R	I	S	S	S	I	S	S		1
FC	Enterococcus hirae	0579I	Feedlot C	Canada: Alberta	50.3494° N, 113.7750° W	S	S	S	R	R	I	S	I	S	R	S	R		4
FC	Enterococcus hirae	0579J	Feedlot C	Canada: Alberta	50.3494° N, 113.7750° W	S	S	S	R	R	I	S	S	S	I	S	S		2
FC	Enterococcus hirae	0579K	Feedlot C	Canada: Alberta	50.3494° N, 113.7750° W	S	S	S	R	R	R	S	I	S	I	S	S		3
FC	Enterococcus hirae	0580I	Feedlot C	Canada: Alberta	50.3494° N, 113.7750° W	S	S	S	R	R	S	S	S	S	I	S	S		2
FC	Enterococcus hirae	0580J	Feedlot C	Canada: Alberta	50.3494° N, 113.7750° W	S	S	S	R	I	R	S	I	S	S	S	R		3
FC	Enterococcus hirae	0580K	Feedlot C	Canada: Alberta	50.3494° N, 113.7750° W	S	S	S	R	R	S	S	S	S	S	S	S		2
FC	Enterococcus hirae	0581I	Feedlot C	Canada: Alberta	50.3494° N, 113.7750° W	S	S	S	I	R	S	S	S	S	S	S	S		1
FC	Enterococcus hirae	0581J	Feedlot C	Canada: Alberta	50.3494° N, 113.7750° W	S	S	R	R	R	I	S	S	S	I	S	R		4
FC	Enterococcus hirae	0582I	Feedlot C	Canada: Alberta	50.3494° N, 113.7750° W	S	S	S	R	R	I	S	S	I	I	S	R		3
FC	Enterococcus hirae	0583J	Feedlot C	Canada: Alberta	50.3494° N, 113.7750° W	S	S	S	R	I	S	S	S	S	S	S	S		1
FC	Enterococcus hirae	0587I	Feedlot C	Canada: Alberta	50.3494° N, 113.7750° W	S	S	R	R	R	S	S	S	S	I	S	S		3
FC	Enterococcus hirae	0587J	Feedlot C	Canada: Alberta	50.3494° N, 113.7750° W	S	S	S	I	R	S	S	S	S	I	S	S		1
FC	Enterococcus hirae	0588I	Feedlot C	Canada: Alberta	50.3494° N, 113.7750° W	S	S	S	R	R	I	S	S	S	S	S	S		2
FC	Enterococcus hirae	0590I	Feedlot C	Canada: Alberta	50.3494° N, 113.7750° W	S	S	S	R	R	S	S	S	S	I	S	S		2
FC	Enterococcus hirae	0590J	Feedlot C	Canada: Alberta	50.3494° N, 113.7750° W	S	S	S	R	R	S	S	S	S	S	S	S		2
FC	Enterococcus hirae	0591K	Feedlot C	Canada: Alberta	50.3494° N, 113.7750° W	S	S	S	I	R	S	S	S	S	I	S	S		1
FC	Enterococcus hirae	0594C	Feedlot B	Canada: Alberta	49.9315° N, 112.6889° W	S	S	S	I	S	S	S	S	S	S	S	S		0
FC	Enterococcus hirae	0595B	Feedlot B	Canada: Alberta	49.9315° N, 112.6889° W	S	S	S	I	S	S	S	S	S	S	S	S		0
FC	Enterococcus hirae	0597B	Feedlot B	Canada: Alberta	49.9315° N, 112.6889° W	S	S	S	R	I	S	S	S	S	S	S	S		1
FC	Enterococcus hirae	0598B	Feedlot B	Canada: Alberta	49.9315° N, 112.6889° W	S	S	S	S	S	S	S	I	S	S	S	S		0
FC	Enterococcus hirae	0599B	Feedlot B	Canada: Alberta	49.9315° N, 112.6889° W	S	S	S	I	S	S	S	S	S	S	S	S		0
FC	Enterococcus hirae	0599C	Feedlot B	Canada: Alberta	49.9315° N, 112.6889° W	S	S	S	S	R	S	S	I	S	I	S	S		1
FC	Enterococcus hirae	0601C	Feedlot B	Canada: Alberta	49.9315° N, 112.6889° W	S	S	S	R	S	S	S	S	S	S	S	S		1
FC	Enterococcus hirae	0602C	Feedlot B	Canada: Alberta	49.9315° N, 112.6889° W	S	S	S	I	I	I	S	I	I	S	S	S		0
FC	Enterococcus hirae	0604B	Feedlot B	Canada: Alberta	49.9315° N, 112.6889° W	S	S	S	R	S	S	S	S	S	S	S	S		1
FC	Enterococcus hirae	0605B	Feedlot B	Canada: Alberta	49.9315° N, 112.6889° W	S	S	S	I	S	S	S	S	S	S	S	S		0
FC	Enterococcus hirae	0605C	Feedlot B	Canada: Alberta	49.9315° N, 112.6889° W	S	S	S	R	S	S	S	S	I	S	S	S		1
FC	Enterococcus hirae	0606C	Feedlot B	Canada: Alberta	49.9315° N, 112.6889° W	S	S	S	R	S	S	S	S	S	S	S	S		1
FC	Enterococcus hirae	0608C	Feedlot B	Canada: Alberta	49.9315° N, 112.6889° W	S	S	S	I	I	I	S	S	S	S	S	S		0
FC	Enterococcus hirae	0610A	Feedlot B	Canada: Alberta	49.9315° N, 112.6889° W	S	S	S	R	S	I	S	I	S	S	S	S		1
FC	Enterococcus hirae	0610B	Feedlot B	Canada: Alberta	49.9315° N, 112.6889° W	S	S	S	R	S	S	S	R	S	S	S	S		2
FC	Enterococcus hirae	0611B	Feedlot B	Canada: Alberta	49.9315° N, 112.6889° W	S	S	S	S	S	S	S	I	S	S	S	S		0
FC	Enterococcus hirae	0593I	Feedlot B	Canada: Alberta	49.9315° N, 112.6889° W	S	S	S	R	R	S	S	S	S	I	S	S		2
FC	Enterococcus hirae	0593J	Feedlot B	Canada: Alberta	49.9315° N, 112.6889° W	S	S	S	R	R	S	S	S	S	S	S	S		2
FC	Enterococcus hirae	0595K	Feedlot B	Canada: Alberta	49.9315° N, 112.6889° W	S	S	S	R	R	S	S	R	S	S	S	R		4
FC	Enterococcus hirae	0597I	Feedlot B	Canada: Alberta	49.9315° N, 112.6889° W	S	S	S	R	I	S	S	S	S	S	S	S		1
FC	Enterococcus hirae	0598J	Feedlot B	Canada: Alberta	49.9315° N, 112.6889° W	S	S	S	R	R	S	S	S	S	S	S	S		2
FC	Enterococcus hirae	0598K	Feedlot B	Canada: Alberta	49.9315° N, 112.6889° W	S	S	S	R	R	S	S	S	S	I	S	R		3
FC	Enterococcus hirae	0599I	Feedlot B	Canada: Alberta	49.9315° N, 112.6889° W	S	S	S	R	R	S	S	S	S	S	S	S		2
FC	Enterococcus hirae	0599J	Feedlot B	Canada: Alberta	49.9315° N, 112.6889° W	S	S	S	R	I	S	S	S	S	S	S	S		1
FC	Enterococcus hirae	0599K	Feedlot B	Canada: Alberta	49.9315° N, 112.6889° W	S	S	S	I	R	I	S	I	S	I	S	R		2
FC	Enterococcus hirae	0603K	Feedlot B	Canada: Alberta	49.9315° N, 112.6889° W	S	S	S	R	R	S	S	S	S	I	S	S		2
FC	Enterococcus hirae	0605J	Feedlot B	Canada: Alberta	49.9315° N, 112.6889° W	S	S	S	R	R	S	S	S	S	I	S	S		2
FC	Enterococcus hirae	0605K	Feedlot B	Canada: Alberta	49.9315° N, 112.6889° W	S	S	S	R	R	I	S	R	I	I	S	R		4
FC	Enterococcus hirae	0606K	Feedlot B	Canada: Alberta	49.9315° N, 112.6889° W	S	S	S	S	R	S	S	S	S	S	S	S		1
FC	Enterococcus hirae	0607K	Feedlot B	Canada: Alberta	49.9315° N, 112.6889° W	S	S	S	R	R	S	S	S	S	S	S	S		2
FC	Enterococcus hirae	0608I	Feedlot B	Canada: Alberta	49.9315° N, 112.6889° W	S	S	S	I	R	S	S	S	S	S	S	S		1
FC	Enterococcus hirae	0608K	Feedlot B	Canada: Alberta	49.9315° N, 112.6889° W	S	S	S	R	R	S	S	S	S	I	S	S		2
FC	Enterococcus hirae	0610I	Feedlot B	Canada: Alberta	49.9315° N, 112.6889° W	S	S	S	I	I	S	S	S	S	S	S	S		0
FC	Enterococcus hirae	0610K	Feedlot B	Canada: Alberta	49.9315° N, 112.6889° W	S	S	S	R	I	S	S	S	S	I	S	S		1
FC	Enterococcus hirae	0611I	Feedlot B	Canada: Alberta	49.9315° N, 112.6889° W	S	S	S	R	R	S	S	I	S	I	S	S		2
FC	Enterococcus hirae	0611J	Feedlot B	Canada: Alberta	49.9315° N, 112.6889° W	S	S	S	R	R	S	S	S	S	S	S	S		2
FC	Enterococcus hirae	0614A	Feedlot D	Canada: Alberta	53.4941° N, 112.0539° W	S	S	S	S	S	S	S	I	S	I	S	S		0
FC	Enterococcus hirae	0614B	Feedlot D	Canada: Alberta	53.4941° N, 112.0539° W	S	S	S	S	S	S	S	S	S	S	S	S		0
FC	Enterococcus hirae	0615B	Feedlot D	Canada: Alberta	53.4941° N, 112.0539° W	S	S	S	I	S	I	S	S	S	S	S	S		0
FC	Enterococcus hirae	0617B	Feedlot D	Canada: Alberta	53.4941° N, 112.0539° W	S	S	S	I	S	S	S	S	S	S	S	S		0
FC	Enterococcus hirae	0620B	Feedlot D	Canada: Alberta	53.4941° N, 112.0539° W	S	S	S	S	S	S	S	S	S	S	S	S		0
FC	Enterococcus hirae	0620C	Feedlot D	Canada: Alberta	53.4941° N, 112.0539° W	S	S	S	S	S	S	S	S	S	S	S	S		0
FC	Enterococcus hirae	0621A	Feedlot D	Canada: Alberta	53.4941° N, 112.0539° W	S	S	S	R	S	S	S	S	S	I	S	S		1
FC	Enterococcus hirae	0623A	Feedlot D	Canada: Alberta	53.4941° N, 112.0539° W	S	S	S	R	S	S	S	S	S	S	S	S		1
FC	Enterococcus hirae	0624B	Feedlot D	Canada: Alberta	53.4941° N, 112.0539° W	S	S	S	S	I	R	S	S	S	S	S	S		1
FC	Enterococcus hirae	0624C	Feedlot D	Canada: Alberta	53.4941° N, 112.0539° W	S	S	S	S	I	R	S	S	S	S	S	S		1
FC	Enterococcus hirae	0625C	Feedlot D	Canada: Alberta	53.4941° N, 112.0539° W	S	S	S	R	S	S	S	I	S	I	S	R		2
FC	Enterococcus hirae	0627A	Feedlot D	Canada: Alberta	53.4941° N, 112.0539° W	S	S	S	R	S	S	S	S	S	S	S	S		1
FC	Enterococcus hirae	0627C	Feedlot D	Canada: Alberta	53.4941° N, 112.0539° W	S	S	S	R	S	R	S	I	S	S	S	S		2
FC	Enterococcus hirae	0614J	Feedlot D	Canada: Alberta	53.4941° N, 112.0539° W	S	S	S	R	R	S	S	S	S	I	S	S		2
FC	Enterococcus hirae	0614K	Feedlot D	Canada: Alberta	53.4941° N, 112.0539° W	S	S	S	R	R	S	S	S	S	S	S	S		2
FC	Enterococcus hirae	0615I	Feedlot D	Canada: Alberta	53.4941° N, 112.0539° W	S	S	S	I	I	S	S	S	S	I	S	S		0
FC	Enterococcus hirae	0617J	Feedlot D	Canada: Alberta	53.4941° N, 112.0539° W	S	S	S	I	R	R	S	S	S	I	S	S		2
FC	Enterococcus hirae	0618I	Feedlot D	Canada: Alberta	53.4941° N, 112.0539° W	S	S	S	R	R	R	S	S	S	I	S	S		3
FC	Enterococcus hirae	0621K	Feedlot D	Canada: Alberta	53.4941° N, 112.0539° W	S	S	S	R	R	S	S	S	S	R	S	S		3
FC	Enterococcus hirae	0624K	Feedlot D	Canada: Alberta	53.4941° N, 112.0539° W	S	S	S	R	R	S	S	S	S	S	S	S		2
FC	Enterococcus hirae	0626K	Feedlot D	Canada: Alberta	53.4941° N, 112.0539° W	S	S	S	R	R	R	S	S	S	I	S	S		3
FC	Enterococcus hirae	0635A	Feedlot A	Canada: Alberta	51.4962° N, 113.5103° W	S	S	S	R	R	I	S	I	S	S	S	S		2
FC	Enterococcus hirae	0638C	Feedlot A	Canada: Alberta	51.4962° N, 113.5103° W	S	S	S	R	R	S	S	S	S	I	S	S		2
FC	Enterococcus hirae	0639A	Feedlot A	Canada: Alberta	51.4962° N, 113.5103° W	R	R	S	S	S	I	S	S	I	S	S	S		2
FC	Enterococcus hirae	0639C	Feedlot A	Canada: Alberta	51.4962° N, 113.5103° W	S	S	S	I	S	I	S	S	S	S	S	S		0
FC	Enterococcus hirae	0640C	Feedlot A	Canada: Alberta	51.4962° N, 113.5103° W	S	S	S	S	R	R	S	S	S	S	S	S		2
FC	Enterococcus hirae	0641A	Feedlot A	Canada: Alberta	51.4962° N, 113.5103° W	S	S	S	R	I	S	S	I	S	S	S	S		1
FC	Enterococcus hirae	0642B	Feedlot A	Canada: Alberta	51.4962° N, 113.5103° W	S	S	S	I	I	S	S	S	S	I	S	S		0
FC	Enterococcus hirae	0644C	Feedlot A	Canada: Alberta	51.4962° N, 113.5103° W	S	S	S	I	S	S	S	S	S	S	S	S		0
FC	Enterococcus hirae	0646B	Feedlot A	Canada: Alberta	51.4962° N, 113.5103° W	S	S	S	R	R	S	S	S	S	S	S	S		2
FC	Enterococcus hirae	0647B	Feedlot A	Canada: Alberta	51.4962° N, 113.5103° W	S	S	S	R	R	S	S	S	S	S	S	S		2
FC	Enterococcus hirae	0630J	Feedlot A	Canada: Alberta	51.4962° N, 113.5103° W	S	S	S	R	R	S	S	R	S	S	S	S		3
FC	Enterococcus hirae	0631J	Feedlot A	Canada: Alberta	51.4962° N, 113.5103° W	S	S	S	S	R	S	S	S	S	S	S	S		1
FC	Enterococcus hirae	0633J	Feedlot A	Canada: Alberta	51.4962° N, 113.5103° W	S	S	S	I	R	S	S	S	S	S	S	S		1
FC	Enterococcus hirae	0634K	Feedlot A	Canada: Alberta	51.4962° N, 113.5103° W	S	S	S	R	R	S	S	S	S	S	S	S		2
FC	Enterococcus hirae	0639I	Feedlot A	Canada: Alberta	51.4962° N, 113.5103° W	S	S	S	S	R	S	S	S	S	I	S	S		1
FC	Enterococcus hirae	0641I	Feedlot A	Canada: Alberta	51.4962° N, 113.5103° W	S	S	S	I	R	S	S	S	S	I	S	S		1
FC	Enterococcus hirae	0642J	Feedlot A	Canada: Alberta	51.4962° N, 113.5103° W	S	S	S	R	R	S	S	S	S	S	S	S		2
FC	Enterococcus hirae	0643K	Feedlot A	Canada: Alberta	51.4962° N, 113.5103° W	S	S	S	R	R	S	S	S	S	I	S	S		2
FC	Enterococcus hirae	0644I	Feedlot A	Canada: Alberta	51.4962° N, 113.5103° W	S	S	S	I	R	I	S	S	S	S	S	R		2
FC	Enterococcus hirae	0645K	Feedlot A	Canada: Alberta	51.4962° N, 113.5103° W	S	S	S	I	R	S	S	S	S	I	S	S		1
FC	Enterococcus hirae	0647K	Feedlot A	Canada: Alberta	51.4962° N, 113.5103° W	S	S	S	R	R	S	S	S	S	S	S	S		2
FC	Enterococcus hirae	0648B	Feedlot C	Canada: Alberta	50.3494° N, 113.7750° W	S	S	S	R	S	I	S	S	S	S	S	S		1
FC	Enterococcus hirae	0649A	Feedlot C	Canada: Alberta	50.3494° N, 113.7750° W	S	S	S	R	R	S	S	S	S	S	S	S		2
FC	Enterococcus hirae	0649B	Feedlot C	Canada: Alberta	50.3494° N, 113.7750° W	S	S	S	R	R	S	S	S	S	S	S	S		2
FC	Enterococcus hirae	0649C	Feedlot C	Canada: Alberta	50.3494° N, 113.7750° W	S	S	S	I	S	I	S	S	S	S	S	S		0
FC	Enterococcus hirae	0650B	Feedlot C	Canada: Alberta	50.3494° N, 113.7750° W	S	S	S	R	R	S	S	S	S	S	S	S		2
FC	Enterococcus hirae	0651C	Feedlot C	Canada: Alberta	50.3494° N, 113.7750° W	S	S	S	R	S	S	S	S	S	S	S	S		1
FC	Enterococcus hirae	0652B	Feedlot C	Canada: Alberta	50.3494° N, 113.7750° W	S	S	S	I	R	S	S	I	S	S	S	S		1
FC	Enterococcus hirae	0652C	Feedlot C	Canada: Alberta	50.3494° N, 113.7750° W	S	S	S	I	S	S	S	S	S	S	S	S		0
FC	Enterococcus hirae	0653A	Feedlot C	Canada: Alberta	50.3494° N, 113.7750° W	S	S	S	I	S	S	S	S	S	S	S	S		0
FC	Enterococcus hirae	0654A	Feedlot C	Canada: Alberta	50.3494° N, 113.7750° W	S	S	S	I	S	S	S	I	S	S	S	S		0
FC	Enterococcus hirae	0655A	Feedlot C	Canada: Alberta	50.3494° N, 113.7750° W	S	S	S	R	R	S	S	I	S	S	S	S		2
FC	Enterococcus hirae	0658B	Feedlot C	Canada: Alberta	50.3494° N, 113.7750° W	S	S	S	I	S	S	S	S	S	S	S	S		0
FC	Enterococcus hirae	0658C	Feedlot C	Canada: Alberta	50.3494° N, 113.7750° W	S	S	S	I	S	S	S	S	S	S	S	S		0
FC	Enterococcus hirae	0659C	Feedlot C	Canada: Alberta	50.3494° N, 113.7750° W	S	S	S	I	R	S	S	S	S	S	S	S		1
FC	Enterococcus hirae	0660B	Feedlot C	Canada: Alberta	50.3494° N, 113.7750° W	S	S	S	I	I	I	S	S	S	S	S	S		0
FC	Enterococcus hirae	0663B	Feedlot C	Canada: Alberta	50.3494° N, 113.7750° W	S	S	S	I	S	S	S	S	S	S	S	S		0
FC	Enterococcus hirae	0663C	Feedlot C	Canada: Alberta	50.3494° N, 113.7750° W	S	S	S	I	R	I	S	S	S	I	S	S		1
FC	Enterococcus hirae	0664C	Feedlot C	Canada: Alberta	50.3494° N, 113.7750° W	S	S	S	R	I	I	S	S	S	I	S	S		1
FC	Enterococcus hirae	0649I	Feedlot C	Canada: Alberta	50.3494° N, 113.7750° W	S	S	S	R	R	S	S	S	S	S	S	S		2
FC	Enterococcus hirae	0649J	Feedlot C	Canada: Alberta	50.3494° N, 113.7750° W	S	S	S	I	R	S	S	S	S	I	S	S		1
FC	Enterococcus hirae	0649K	Feedlot C	Canada: Alberta	50.3494° N, 113.7750° W	S	S	S	R	R	I	S	S	S	I	S	S		2
FC	Enterococcus hirae	0650I	Feedlot C	Canada: Alberta	50.3494° N, 113.7750° W	S	S	S	R	R	S	S	S	S	S	S	S		2
FC	Enterococcus hirae	0651I	Feedlot C	Canada: Alberta	50.3494° N, 113.7750° W	S	S	S	I	R	I	S	S	S	I	S	S		1
FC	Enterococcus hirae	0652K	Feedlot C	Canada: Alberta	50.3494° N, 113.7750° W	S	S	S	I	R	S	S	S	S	S	S	S		1
FC	Enterococcus hirae	0653I	Feedlot C	Canada: Alberta	50.3494° N, 113.7750° W	S	S	S	I	R	S	S	S	S	I	S	S		1
FC	Enterococcus hirae	0654K	Feedlot C	Canada: Alberta	50.3494° N, 113.7750° W	S	S	S	R	R	R	S	S	S	R	S	S		4
FC	Enterococcus hirae	0658J	Feedlot C	Canada: Alberta	50.3494° N, 113.7750° W	S	S	S	I	R	R	S	S	S	I	S	S		2
FC	Enterococcus hirae	0659J	Feedlot C	Canada: Alberta	50.3494° N, 113.7750° W	S	S	S	I	R	S	S	S	S	S	S	S		1
FC	Enterococcus hirae	0660I	Feedlot C	Canada: Alberta	50.3494° N, 113.7750° W	S	S	S	I	R	S	S	S	S	R	S	S		2
FC	Enterococcus hirae	0662I	Feedlot C	Canada: Alberta	50.3494° N, 113.7750° W	S	S	S	R	R	R	S	S	S	I	S	S		3
FC	Enterococcus hirae	0662J	Feedlot C	Canada: Alberta	50.3494° N, 113.7750° W	S	S	S	I	R	I	S	S	S	I	S	S		1
FC	Enterococcus hirae	0663J	Feedlot C	Canada: Alberta	50.3494° N, 113.7750° W	S	S	S	R	R	S	S	S	S	S	S	S		2
FC	Enterococcus hirae	0663K	Feedlot C	Canada: Alberta	50.3494° N, 113.7750° W	S	S	S	I	R	R	S	S	S	I	S	S		2
FC	Enterococcus hirae	0664J	Feedlot C	Canada: Alberta	50.3494° N, 113.7750° W	S	S	S	I	R	S	S	I	S	S	S	S		1
FC	Enterococcus hirae	0668B	Feedlot D	Canada: Alberta	53.4941° N, 112.0539° W	S	S	S	I	S	S	S	S	S	S	S	S		0
FC	Enterococcus hirae	0671A	Feedlot D	Canada: Alberta	53.4941° N, 112.0539° W	S	S	S	R	R	R	S	S	S	I	S	S		3
FC	Enterococcus hirae	0671B	Feedlot D	Canada: Alberta	53.4941° N, 112.0539° W	S	S	S	R	R	R	S	S	S	I	S	S		3
FC	Enterococcus hirae	0671C	Feedlot D	Canada: Alberta	53.4941° N, 112.0539° W	S	S	S	S	S	I	S	S	S	S	S	S		0
FC	Enterococcus hirae	0676A	Feedlot D	Canada: Alberta	53.4941° N, 112.0539° W	S	S	S	R	S	S	S	I	S	S	S	S		1
FC	Enterococcus hirae	0676B	Feedlot D	Canada: Alberta	53.4941° N, 112.0539° W	S	S	S	S	S	S	S	R	S	S	S	S		1
FC	Enterococcus hirae	0677B	Feedlot D	Canada: Alberta	53.4941° N, 112.0539° W	S	S	S	I	S	S	S	S	S	I	S	S		0
FC	Enterococcus hirae	0667I	Feedlot D	Canada: Alberta	53.4941° N, 112.0539° W	S	S	S	I	R	S	S	S	S	I	S	S		1
FC	Enterococcus hirae	0667J	Feedlot D	Canada: Alberta	53.4941° N, 112.0539° W	S	S	S	S	R	I	S	S	S	S	S	S		1
FC	Enterococcus hirae	0668I	Feedlot D	Canada: Alberta	53.4941° N, 112.0539° W	S	S	S	I	R	S	S	S	S	S	S	S		1
FC	Enterococcus hirae	0670K	Feedlot D	Canada: Alberta	53.4941° N, 112.0539° W	S	S	S	I	R	S	S	S	S	S	S	S		1
FC	Enterococcus hirae	0671I	Feedlot D	Canada: Alberta	53.4941° N, 112.0539° W	S	S	S	S	R	I	S	S	S	S	S	S		1
FC	Enterococcus hirae	0671J	Feedlot D	Canada: Alberta	53.4941° N, 112.0539° W	S	S	S	I	R	I	S	S	S	S	S	S		1
FC	Enterococcus hirae	0673J	Feedlot D	Canada: Alberta	53.4941° N, 112.0539° W	S	S	S	S	R	I	S	S	S	I	S	S		1
FC	Enterococcus hirae	0673K	Feedlot D	Canada: Alberta	53.4941° N, 112.0539° W	S	S	S	I	R	S	S	S	S	S	S	S		1
FC	Enterococcus hirae	0674J	Feedlot D	Canada: Alberta	53.4941° N, 112.0539° W	S	S	S	R	R	S	S	S	S	S	S	S		2
FC	Enterococcus hirae	0676I	Feedlot D	Canada: Alberta	53.4941° N, 112.0539° W	S	S	S	I	R	S	S	S	S	S	S	S		1
FC	Enterococcus hirae	0676K	Feedlot D	Canada: Alberta	53.4941° N, 112.0539° W	S	S	S	R	R	I	S	S	S	S	S	S		2
FC	Enterococcus hirae	0677J	Feedlot D	Canada: Alberta	53.4941° N, 112.0539° W	S	S	S	R	R	S	S	I	S	I	S	S		2
FC	Enterococcus hirae	0684A	Feedlot B	Canada: Alberta	49.9315° N, 112.6889° W	S	S	S	I	S	S	S	S	S	S	S	S		0
FC	Enterococcus hirae	0684C	Feedlot B	Canada: Alberta	49.9315° N, 112.6889° W	S	S	S	I	S	S	S	S	S	S	S	S		0
FC	Enterococcus hirae	0685A	Feedlot B	Canada: Alberta	49.9315° N, 112.6889° W	S	S	S	I	S	S	S	S	S	S	S	S		0
FC	Enterococcus hirae	0688B	Feedlot B	Canada: Alberta	49.9315° N, 112.6889° W	S	S	S	I	S	S	S	S	S	S	S	S		0
FC	Enterococcus hirae	0689C	Feedlot B	Canada: Alberta	49.9315° N, 112.6889° W	S	S	S	I	S	S	S	S	S	S	S	S		0
FC	Enterococcus hirae	0690A	Feedlot B	Canada: Alberta	49.9315° N, 112.6889° W	S	S	S	R	S	S	S	S	S	S	S	S		1
FC	Enterococcus hirae	0690B	Feedlot B	Canada: Alberta	49.9315° N, 112.6889° W	S	S	S	I	S	R	S	S	S	S	S	S		1
FC	Enterococcus hirae	0690C	Feedlot B	Canada: Alberta	49.9315° N, 112.6889° W	S	S	S	R	S	S	S	S	S	S	S	S		1
FC	Enterococcus hirae	0691B	Feedlot B	Canada: Alberta	49.9315° N, 112.6889° W	S	S	S	I	R	S	S	S	S	S	S	S		1
FC	Enterococcus hirae	0692C	Feedlot B	Canada: Alberta	49.9315° N, 112.6889° W	S	S	S	R	R	S	S	S	S	I	S	S		2
FC	Enterococcus hirae	0693A	Feedlot B	Canada: Alberta	49.9315° N, 112.6889° W	S	S	S	R	S	S	S	S	S	S	S	S		1
FC	Enterococcus hirae	0694C	Feedlot B	Canada: Alberta	49.9315° N, 112.6889° W	S	S	S	I	R	S	S	S	S	S	S	S		1
FC	Enterococcus hirae	0695C	Feedlot B	Canada: Alberta	49.9315° N, 112.6889° W	S	S	S	I	R	I	S	S	S	S	S	S		1
FC	Enterococcus hirae	0696B	Feedlot B	Canada: Alberta	49.9315° N, 112.6889° W	S	S	S	R	R	S	S	S	S	S	S	S		2
FC	Enterococcus hirae	0697A	Feedlot B	Canada: Alberta	49.9315° N, 112.6889° W	S	S	S	I	S	S	S	S	S	S	S	S		0
FC	Enterococcus hirae	0698A	Feedlot B	Canada: Alberta	49.9315° N, 112.6889° W	S	S	S	I	S	S	S	S	S	S	S	S		0
FC	Enterococcus hirae	0698B	Feedlot B	Canada: Alberta	49.9315° N, 112.6889° W	S	S	S	R	S	I	S	R	S	S	S	S		2
FC	Enterococcus hirae	0691I	Feedlot B	Canada: Alberta	49.9315° N, 112.6889° W	S	S	S	I	R	S	S	S	S	S	S	S		1
FC	Enterococcus hirae	0691K	Feedlot B	Canada: Alberta	49.9315° N, 112.6889° W	S	S	S	R	R	S	S	S	S	S	S	S		2
FC	Enterococcus hirae	0692I	Feedlot B	Canada: Alberta	49.9315° N, 112.6889° W	S	S	S	I	R	S	S	S	S	S	S	S		1
FC	Enterococcus hirae	0693J	Feedlot B	Canada: Alberta	49.9315° N, 112.6889° W	S	S	S	I	R	S	S	S	S	S	S	S		1
FC	Enterococcus hirae	0694I	Feedlot B	Canada: Alberta	49.9315° N, 112.6889° W	S	S	S	R	R	S	S	S	S	S	S	S		2
FC	Enterococcus hirae	0694J	Feedlot B	Canada: Alberta	49.9315° N, 112.6889° W	S	S	S	R	R	I	S	S	I	S	S	S		2
FC	Enterococcus hirae	0694K	Feedlot B	Canada: Alberta	49.9315° N, 112.6889° W	S	S	S	S	R	S	R	R	S	S	S	S		3
FC	Enterococcus hirae	0696I	Feedlot B	Canada: Alberta	49.9315° N, 112.6889° W	S	S	S	R	R	S	S	S	S	S	S	S		2
FC	Enterococcus hirae	0699I	Feedlot B	Canada: Alberta	49.9315° N, 112.6889° W	S	S	S	R	R	S	S	S	S	I	S	S		2
FC	Enterococcus hirae	0701B	Feedlot C	Canada: Alberta	50.3494° N, 113.7750° W	S	S	S	I	S	S	S	S	S	S	S	R		1
FC	Enterococcus hirae	0702B	Feedlot C	Canada: Alberta	50.3494° N, 113.7750° W	S	S	S	R	I	I	S	S	S	S	S	S		1
FC	Enterococcus hirae	0702C	Feedlot C	Canada: Alberta	50.3494° N, 113.7750° W	S	S	S	R	I	R	S	S	S	S	S	S		2
FC	Enterococcus hirae	0704A	Feedlot C	Canada: Alberta	50.3494° N, 113.7750° W	S	S	S	R	I	R	S	S	S	S	S	S		2
FC	Enterococcus hirae	0708A	Feedlot C	Canada: Alberta	50.3494° N, 113.7750° W	S	S	S	R	S	S	S	S	S	S	S	S		1
FC	Enterococcus hirae	0708B	Feedlot C	Canada: Alberta	50.3494° N, 113.7750° W	S	S	S	R	S	S	S	S	S	S	S	S		1
FC	Enterococcus hirae	0710B	Feedlot C	Canada: Alberta	50.3494° N, 113.7750° W	S	S	S	S	I	I	S	S	S	S	S	S		0
FC	Enterococcus hirae	0711A	Feedlot C	Canada: Alberta	50.3494° N, 113.7750° W	S	S	S	I	I	I	S	S	S	S	S	S		0
FC	Enterococcus hirae	0712B	Feedlot C	Canada: Alberta	50.3494° N, 113.7750° W	S	S	S	I	R	S	S	S	S	S	S	S		1
FC	Enterococcus hirae	0714A	Feedlot C	Canada: Alberta	50.3494° N, 113.7750° W	S	S	S	R	R	S	S	S	S	S	S	S		2
FC	Enterococcus hirae	0716C	Feedlot C	Canada: Alberta	50.3494° N, 113.7750° W	S	S	S	R	R	S	S	S	S	S	S	S		2
FC	Enterococcus hirae	0702I	Feedlot C	Canada: Alberta	50.3494° N, 113.7750° W	S	S	S	R	R	R	S	S	S	I	S	S		3
FC	Enterococcus hirae	0706K	Feedlot C	Canada: Alberta	50.3494° N, 113.7750° W	S	S	S	R	R	S	S	S	S	S	S	S		2
FC	Enterococcus hirae	0714K	Feedlot C	Canada: Alberta	50.3494° N, 113.7750° W	S	S	S	I	R	S	S	S	S	S	S	S		1
FC	Enterococcus hirae	0716I	Feedlot C	Canada: Alberta	50.3494° N, 113.7750° W	S	S	S	I	R	I	S	S	S	S	S	S		1
FC	Enterococcus hirae	0719C	Feedlot A	Canada: Alberta	51.4962° N, 113.5103° W	S	S	S	I	R	S	S	S	S	S	S	S		1
FC	Enterococcus hirae	0722A	Feedlot A	Canada: Alberta	51.4962° N, 113.5103° W	S	S	S	R	S	I	S	S	S	S	S	S		1
FC	Enterococcus hirae	0726B	Feedlot A	Canada: Alberta	51.4962° N, 113.5103° W	S	S	S	I	R	S	S	S	S	R	S	S		2
FC	Enterococcus hirae	0728B	Feedlot A	Canada: Alberta	51.4962° N, 113.5103° W	S	S	S	I	R	I	S	S	S	S	S	S		1
FC	Enterococcus hirae	0728C	Feedlot A	Canada: Alberta	51.4962° N, 113.5103° W	S	S	S	R	R	S	S	S	S	S	S	S		2
FC	Enterococcus hirae	0729C	Feedlot A	Canada: Alberta	51.4962° N, 113.5103° W	S	S	S	R	R	I	S	S	S	I	S	S		2
FC	Enterococcus hirae	0730C	Feedlot A	Canada: Alberta	51.4962° N, 113.5103° W	S	S	S	I	R	S	S	S	S	S	S	S		1
FC	Enterococcus hirae	0733A	Feedlot A	Canada: Alberta	51.4962° N, 113.5103° W	S	S	S	R	R	S	S	S	S	S	S	S		2
FC	Enterococcus hirae	0719I	Feedlot A	Canada: Alberta	51.4962° N, 113.5103° W	S	S	S	R	R	S	S	S	S	S	S	S		2
FC	Enterococcus hirae	0719J	Feedlot A	Canada: Alberta	51.4962° N, 113.5103° W	S	S	S	R	R	S	S	S	S	I	S	S		2
FC	Enterococcus hirae	0719K	Feedlot A	Canada: Alberta	51.4962° N, 113.5103° W	S	S	S	R	R	S	S	S	S	S	S	S		2
FC	Enterococcus hirae	0720K	Feedlot A	Canada: Alberta	51.4962° N, 113.5103° W	S	S	S	R	R	S	S	S	S	I	S	S		2
FC	Enterococcus hirae	0722I	Feedlot A	Canada: Alberta	51.4962° N, 113.5103° W	S	S	S	I	R	S	S	S	S	S	S	S		1
FC	Enterococcus hirae	0724J	Feedlot A	Canada: Alberta	51.4962° N, 113.5103° W	S	S	S	R	R	S	S	S	S	S	S	S		2
FC	Enterococcus hirae	0724K	Feedlot A	Canada: Alberta	51.4962° N, 113.5103° W	S	S	S	S	R	S	S	S	S	I	S	S		1
FC	Enterococcus hirae	0731I	Feedlot A	Canada: Alberta	51.4962° N, 113.5103° W	S	S	S	I	R	S	S	S	S	S	S	S		1
FC	Enterococcus hirae	0732I	Feedlot A	Canada: Alberta	51.4962° N, 113.5103° W	S	S	S	R	R	I	S	I	S	S	S	S		2
FC	Enterococcus hirae	0732J	Feedlot A	Canada: Alberta	51.4962° N, 113.5103° W	S	S	S	I	R	S	S	S	S	I	S	S		1
FC	Enterococcus hirae	0733I	Feedlot A	Canada: Alberta	51.4962° N, 113.5103° W	S	S	S	R	R	I	S	S	S	I	S	S		2
FC	Enterococcus hirae	0733K	Feedlot A	Canada: Alberta	51.4962° N, 113.5103° W	S	S	S	R	R	S	S	S	S	I	S	S		2
FC	Enterococcus hirae	0737J	Feedlot A	Canada: Alberta	51.4962° N, 113.5103° W	S	S	S	I	R	S	S	S	S	S	S	S		1
FC	Enterococcus hirae	0742B	Feedlot B	Canada: Alberta	49.9315° N, 112.6889° W	S	S	S	R	S	R	S	S	S	S	S	R		3
FC	Enterococcus hirae	0743A	Feedlot B	Canada: Alberta	49.9315° N, 112.6889° W	S	S	S	I	S	R	S	S	S	S	S	S		1
FC	Enterococcus hirae	0745B	Feedlot B	Canada: Alberta	49.9315° N, 112.6889° W	S	S	S	R	S	I	S	S	S	S	S	S		1
FC	Enterococcus hirae	0748C	Feedlot B	Canada: Alberta	49.9315° N, 112.6889° W	S	S	S	I	R	S	S	S	S	S	S	S		1
FC	Enterococcus hirae	0749C	Feedlot B	Canada: Alberta	49.9315° N, 112.6889° W	S	S	S	R	S	S	S	S	S	S	S	S		1
FC	Enterococcus hirae	0750C	Feedlot B	Canada: Alberta	49.9315° N, 112.6889° W	S	S	S	I	S	S	S	S	S	S	S	S		0
FC	Enterococcus hirae	0751C	Feedlot B	Canada: Alberta	49.9315° N, 112.6889° W	S	S	S	I	R	S	S	S	S	S	S	S		1
FC	Enterococcus hirae	0756B	Feedlot B	Canada: Alberta	49.9315° N, 112.6889° W	S	S	S	I	I	I	S	S	S	I	S	S		0
FC	Enterococcus hirae	0749J	Feedlot B	Canada: Alberta	49.9315° N, 112.6889° W	S	S	S	R	R	S	S	S	S	S	S	S		2
FC	Enterococcus hirae	0750I	Feedlot B	Canada: Alberta	49.9315° N, 112.6889° W	S	S	S	R	R	S	S	S	S	I	S	S		2
FC	Enterococcus hirae	0751I	Feedlot B	Canada: Alberta	49.9315° N, 112.6889° W	S	S	S	R	R	S	S	S	S	S	S	S		2
FC	Enterococcus hirae	0751J	Feedlot B	Canada: Alberta	49.9315° N, 112.6889° W	S	S	S	R	R	S	S	S	S	I	S	S		2
FC	Enterococcus hirae	0753J	Feedlot B	Canada: Alberta	49.9315° N, 112.6889° W	S	S	S	S	R	S	S	S	S	S	S	S		1
FC	Enterococcus hirae	0753K	Feedlot B	Canada: Alberta	49.9315° N, 112.6889° W	S	S	S	I	R	S	S	S	S	S	S	S		1
FC	Enterococcus hirae	0754I	Feedlot B	Canada: Alberta	49.9315° N, 112.6889° W	S	S	S	I	R	S	S	S	S	S	S	S		1
FC	Enterococcus hirae	0755I	Feedlot B	Canada: Alberta	49.9315° N, 112.6889° W	S	S	S	R	R	S	S	S	S	S	S	S		2
FC	Enterococcus hirae	0755K	Feedlot B	Canada: Alberta	49.9315° N, 112.6889° W	S	S	S	R	R	I	S	S	S	S	S	S		2
FC	Enterococcus hirae	0758A	Feedlot D	Canada: Alberta	53.4941° N, 112.0539° W	S	S	S	R	S	S	S	S	S	S	S	S		1
FC	Enterococcus hirae	0760C	Feedlot D	Canada: Alberta	53.4941° N, 112.0539° W	S	S	S	S	S	S	S	I	S	S	S	S		0
FC	Enterococcus hirae	0764A	Feedlot B	Canada: Alberta	49.9315° N, 112.6889° W	S	S	S	I	R	I	S	S	S	S	S	S		1
FC	Enterococcus hirae	0766B	Feedlot D	Canada: Alberta	53.4941° N, 112.0539° W	S	S	S	I	S	S	S	S	S	S	S	S		0
FC	Enterococcus hirae	0768C	Feedlot D	Canada: Alberta	53.4941° N, 112.0539° W	S	S	S	R	S	I	S	S	S	S	S	S		1
FC	Enterococcus hirae	0769C	Feedlot D	Canada: Alberta	53.4941° N, 112.0539° W	S	S	S	I	I	R	S	S	S	S	S	S		1
FC	Enterococcus hirae	0771A	Feedlot D	Canada: Alberta	53.4941° N, 112.0539° W	S	S	S	I	S	R	S	I	S	S	S	S		1
FC	Enterococcus hirae	0771C	Feedlot D	Canada: Alberta	53.4941° N, 112.0539° W	S	S	S	I	S	S	S	S	S	S	S	S		0
FC	Enterococcus hirae	0759K	Feedlot D	Canada: Alberta	53.4941° N, 112.0539° W	S	S	S	I	R	S	S	S	S	I	S	S		1
FC	Enterococcus hirae	0764I	Feedlot D	Canada: Alberta	53.4941° N, 112.0539° W	S	S	S	R	R	R	S	S	S	S	S	S		3
FC	Enterococcus hirae	0766I	Feedlot D	Canada: Alberta	53.4941° N, 112.0539° W	S	S	S	I	I	S	S	S	S	S	S	S		0
FC	Enterococcus hirae	0766K	Feedlot D	Canada: Alberta	53.4941° N, 112.0539° W	S	S	S	I	I	S	S	S	S	S	S	S		0
FC	Enterococcus hirae	0771J	Feedlot D	Canada: Alberta	53.4941° N, 112.0539° W	S	S	S	I	I	S	S	S	S	S	S	S		0
FC	Enterococcus hirae	0771K	Feedlot D	Canada: Alberta	53.4941° N, 112.0539° W	S	S	S	R	R	R	S	I	S	S	S	S		3
FC	Enterococcus hirae	0774C	Feedlot C	Canada: Alberta	50.3494° N, 113.7750° W	S	S	S	R	S	S	S	I	S	S	S	S		1
FC	Enterococcus hirae	0775C	Feedlot C	Canada: Alberta	50.3494° N, 113.7750° W	S	S	S	R	S	S	S	S	S	I	S	S		1
FC	Enterococcus hirae	0777A	Feedlot C	Canada: Alberta	50.3494° N, 113.7750° W	S	S	S	R	R	I	S	I	S	I	S	S		2
FC	Enterococcus hirae	0777B	Feedlot C	Canada: Alberta	50.3494° N, 113.7750° W	S	S	S	R	R	R	S	I	I	S	S	S		3
FC	Enterococcus hirae	0777C	Feedlot C	Canada: Alberta	50.3494° N, 113.7750° W	S	S	S	R	R	S	S	S	S	S	S	S		2
FC	Enterococcus hirae	0778C	Feedlot C	Canada: Alberta	50.3494° N, 113.7750° W	S	S	S	R	S	I	S	S	S	S	S	S		1
FC	Enterococcus hirae	0779A	Feedlot C	Canada: Alberta	50.3494° N, 113.7750° W	S	S	S	R	S	S	S	I	S	S	S	S		1
FC	Enterococcus hirae	0779C	Feedlot C	Canada: Alberta	50.3494° N, 113.7750° W	S	S	S	R	S	I	S	R	S	S	S	S		2
FC	Enterococcus hirae	0780B	Feedlot C	Canada: Alberta	50.3494° N, 113.7750° W	S	S	S	R	R	I	S	S	S	S	S	S		2
FC	Enterococcus hirae	0781A	Feedlot C	Canada: Alberta	50.3494° N, 113.7750° W	S	S	S	I	S	S	S	S	S	S	S	S		0
FC	Enterococcus hirae	0784A	Feedlot C	Canada: Alberta	50.3494° N, 113.7750° W	S	S	S	R	R	S	S	R	S	S	S	S		3
FC	Enterococcus hirae	0785C	Feedlot C	Canada: Alberta	50.3494° N, 113.7750° W	S	S	S	R	S	I	S	S	S	S	S	S		1
FC	Enterococcus hirae	0787B	Feedlot C	Canada: Alberta	50.3494° N, 113.7750° W	S	S	S	I	R	S	S	S	S	S	S	S		1
FC	Enterococcus hirae	0788A	Feedlot C	Canada: Alberta	50.3494° N, 113.7750° W	S	S	S	I	I	R	S	S	S	S	S	S		1
FC	Enterococcus hirae	0788B	Feedlot C	Canada: Alberta	50.3494° N, 113.7750° W	S	S	S	I	S	R	S	S	S	S	S	R		2
FC	Enterococcus hirae	0791A	Feedlot C	Canada: Alberta	50.3494° N, 113.7750° W	S	S	S	I	S	S	S	S	S	S	S	S		0
FC	Enterococcus hirae	0791B	Feedlot C	Canada: Alberta	50.3494° N, 113.7750° W	S	S	S	I	S	S	S	S	S	S	S	S		0
FC	Enterococcus hirae	0792A	Feedlot C	Canada: Alberta	50.3494° N, 113.7750° W	S	S	S	I	S	I	S	S	S	S	S	S		0
FC	Enterococcus hirae	0793C	Feedlot C	Canada: Alberta	50.3494° N, 113.7750° W	S	S	S	I	R	S	S	I	I	S	S	S		1
FC	Enterococcus hirae	0775K	Feedlot C	Canada: Alberta	50.3494° N, 113.7750° W	S	S	S	R	R	I	S	S	S	S	S	S		2
FC	Enterococcus hirae	0776J	Feedlot C	Canada: Alberta	50.3494° N, 113.7750° W	S	S	S	R	R	S	S	S	S	I	S	S		2
FC	Enterococcus hirae	0777K	Feedlot C	Canada: Alberta	50.3494° N, 113.7750° W	S	S	S	R	R	S	S	S	S	S	S	S		2
FC	Enterococcus hirae	0779J	Feedlot C	Canada: Alberta	50.3494° N, 113.7750° W	S	S	S	I	R	I	S	S	I	I	S	R		2
FC	Enterococcus hirae	0780I	Feedlot C	Canada: Alberta	50.3494° N, 113.7750° W	S	S	S	R	R	I	S	S	S	I	S	S		2
FC	Enterococcus hirae	0781I	Feedlot C	Canada: Alberta	50.3494° N, 113.7750° W	S	S	S	R	R	S	S	I	S	S	S	S		2
FC	Enterococcus hirae	0783J	Feedlot C	Canada: Alberta	50.3494° N, 113.7750° W	S	S	S	I	R	I	S	R	S	S	S	S		2
FC	Enterococcus hirae	0784I	Feedlot C	Canada: Alberta	50.3494° N, 113.7750° W	S	S	S	I	R	R	S	S	S	I	S	S		2
FC	Enterococcus hirae	0784J	Feedlot C	Canada: Alberta	50.3494° N, 113.7750° W	S	S	S	S	R	S	S	S	S	S	S	S		1
FC	Enterococcus hirae	0785J	Feedlot C	Canada: Alberta	50.3494° N, 113.7750° W	S	S	S	R	I	S	S	S	S	S	S	S		1
FC	Enterococcus hirae	0786J	Feedlot C	Canada: Alberta	50.3494° N, 113.7750° W	S	S	R	R	R	S	S	S	S	I	S	S		3
FC	Enterococcus hirae	0787K	Feedlot C	Canada: Alberta	50.3494° N, 113.7750° W	S	S	S	R	R	S	S	S	S	S	S	S		2
FC	Enterococcus hirae	0789J	Feedlot C	Canada: Alberta	50.3494° N, 113.7750° W	S	S	S	R	R	S	S	S	S	I	S	S		2
FC	Enterococcus hirae	0790I	Feedlot C	Canada: Alberta	50.3494° N, 113.7750° W	S	S	S	R	R	S	S	I	S	S	S	S		2
FC	Enterococcus hirae	0792I	Feedlot C	Canada: Alberta	50.3494° N, 113.7750° W	S	S	S	I	R	S	S	S	S	S	S	S		1
FC	Enterococcus hirae	0793J	Feedlot C	Canada: Alberta	50.3494° N, 113.7750° W	S	S	S	R	R	S	S	S	S	S	S	S		2
[truncated: 150 more rows]

## Sheet: summary
		Non-selective media
Source	Species	no of isolates	Media type	Source	VNCO	TEIC	AMPI	DOXY	ERTH	NTRO	GENT	LNZD	LVFL	QUIN	STEP	TGC
FC	E. faecalis	21	non-selective	FC	0	0	0	0.380952	0.047619	0	0	0.0952381	0	1	0.047619	0.190476
FC	E. faecalis	14	Selective	FC	0	0	0	0.928571	1	0	0	0	0	1	0.285714	0.0714286
	Species		Media type		VNCO	TEIC	AMPI	DOXY	ERTH	NTRO	GENT	LNZD	LVFL	QUIN	STEP	TGC
FC	E. faecium	38	non-selective	FC	0	0	0.0263158	0.447368	0.289474	0.447368	0	0.0263158	0.0789474	0.0263158	0	0.0263158
FC	E. faecium	27	Selective	FC	0	0	0.111111	1	1	0.444444	0	0.0740741	0.0740741	0.111111	0.037037	0
	Species		Media type		VNCO	TEIC	AMPI	DOXY	ERTH	NTRO	GENT	LNZD	LVFL	QUIN	STEP	TGC
FC	E. hirae	594	non-selective	FC	0.0016835	0.0016835	0.0151515	0.587542	0.324916	0.159933	0	0.0606061	0	0.013468	0	0.116162
FC	E. hirae	601	Selective	FC	0	0	0.014975	0.68386	0.831947	0.093178	0.00166389	0.0532446	0.00665557	0.0199667	0	0.103161
			Media type		VNCO	TEIC	AMPI	DOXY	ERTH	NTRO	GENT	LNZD	LVFL	QUIN	STEP	TGC
CB	E. faecalis	14	non-selective	CB	0	0	0	0.0714286	0	0	0	0	0	1	0	0
CB	E. faecalis	12	Selective	CB	0	0	0	0.75	1	0	0	0	0	0.5	0.0833333	0.0833333
			Media type		VNCO	TEIC	AMPI	DOXY	ERTH	NTRO	GENT	LNZD	LVFL	QUIN	STEP	TGC
CB	E. faecium	12	non-selective	CB	0	0	0	0.333333	0.416667	0	0	0	0.0833333	0	0	0
CB	E. faecium	33	Selective	CB	0	0	0	0.636364	1	0	0	0	0.0606061	0.121212	0.0909091	0
			Media type		VNCO	TEIC	AMPI	DOXY	ERTH	NTRO	GENT	LNZD	LVFL	QUIN	STEP	TGC
CB	E. hirae	39	non-selective	CB	0	0	0	0.717949	0.205128	0.179487	0	0.102564	0	0	0	0.179487
CB	E. hirae	32	Selective	CB	0	0	0	0.84375	0.78125	0.125	0	0.03125	0.03125	0.03125	0	0.15625
			Media type		VNCO	TEIC	AMPI	DOXY	ERTH	NTRO	GENT	LNZD	LVFL	QUIN	STEP	TGC
NWS	E. faecalis	38	non-selective	NWS	0	0	0	0.0526316	0.0263158	0	0	0	0	0.631579	0	0
NWS	E. faecalis	4	Selective	NWS	0	0	0	1	1	0	0.25	0	0	1	0.5	0.25
			Media type		VNCO	TEIC	AMPI	DOXY	ERTH	NTRO	GENT	LNZD	LVFL	QUIN	STEP	TGC
NWS	E. faecium	35	non-selective	NWS	0	0	0	0.228571	0.228571	0	0	0	0.0285714	0	0	0
NWS	E. faecium	17	Selective	NWS	0	0	0.0588235	0.588235	1	0	0	0	0.0588235	0.0588235	0	0
			Media type		VNCO	TEIC	AMPI	DOXY	ERTH	NTRO	GENT	LNZD	LVFL	QUIN	STEP	TGC
NWS	E. hirae	28	non-selective	NWS	0	0	0	0.785714	0.285714	0.178571	0	0	0	0	0	0.0357143
NWS	E. hirae	17	Selective	NWS	0	0	0	0.764706	0.882353	0.0588235	0	0	0	0.0588235	0	0.117647
			Media type		VNCO	TEIC	AMPI	DOXY	ERTH	NTRO	GENT	LNZD	LVFL	QUIN	STEP	TGC
WW	E. faecalis	50	non-selective	WW	0	0	0	0.3	0.36	0.02	0.06	0.06	0	0.7	0.08	0.06
WW	E. faecalis	71	Selective	WW	0	0	0	0.591549	1	0.028169	0.169014	0.0985915	0.084507	0.957746	0.183099	0.056338
			Media type		VNCO	TEIC	AMPI	DOXY	ERTH	NTRO	GENT	LNZD	LVFL	QUIN	STEP	TGC
WW	E. faecium	43	non-selective	WW	0	0	0.0232558	0.0465116	0.27907	0.0232558	0	0	0	0.0697674	0.0232558	0
WW	E. faecium	26	Selective	WW	0	0	0.153846	0.192308	0.807692	0	0.0769231	0.0384615	0.0769231	0.115385	0.0384615	0
			Media type		VNCO	TEIC	AMPI	DOXY	ERTH	NTRO	GENT	LNZD	LVFL	QUIN	STEP	TGC
WW	E. hirae	6	non-selective	WW	0.166667	0	0.166667	0	0	0.5	0	0.5	0.333333	0	0	0.666667
WW	E. hirae	3	Selective	WW	0	0	0	0.333333	0.666667	0.333333	0	0	0	0.333333	0.333333	0
					VNCO	TEIC	AMPI	DOXY	ERTH	NTRO	GENT	LNZD	LVFL	QUIN	STEP	TGC
	E. faecalis			HC	0.0130719	0	0.0130719	0.333333	0.509804	0	0.0915033	0.0522876	0.176471	0.745098	0.0915033	0.0457516
	E. faecium			HC	0.0106952	0	0.149733	0.320856	0.545455	0.0213904	0.0962567	0.0427807	0.272727	0.620321	0.0909091	0.0374332
	Note: For E. hirae in general, some isolates originating from Ery plates show "intermediate" phenotype in ASTs and therefore ERTH resistance is not 100%. Some of the E. faecium from WW also had similar issue
