# Supplementary material for: Surveillance of Enterococcus spp. reveals distinct species and antimicrobial resistance diversity across a One-Health continuum
Source: Sci Rep. 2020 Mar 3;10:3937. doi: 10.1038/s41598-020-61002-5 (PMC7054549; doi:10.1038/s41598-020-61002-5)
Supplement: Supplementary file 3 — Supplementary information S2. [file 41598_2020_61002_MOESM3_ESM.xlsx]

## Sheet: readme
	Supplementary file 3: contains MLST data for sequenced E. faecalis and E. faecium for the following manuscript.
	Surveillance of Enterococcus spp. reveals distinct species and antimicrobial resistance diversity across a One-Health continuum
	Rahat Zaheer1, Shaun R Cook2, Ruth Barbieri1, Noriko Goji3, Andrew Cameron1 , Aaron Petkau4, Rodrigo Ortega Polo1, Lisa Tymensen2, Courtney Stamm5, Jiming Song5, Sherry Hannon5, Tineke Jones6, Deirdre Church7,8, Calvin W Booker5, Kingsley Amoako3, Gary Van Domselaar4, Ron R Read7, Tim A McAllister1*
	1Lethbridge Research and Development Centre, Agriculture and Agri-Food Canada, 5403 1st Avenue South, Lethbridge, AB, T1J 4P4, Canada
	2Alberta Agriculture and Forestry, 100, 5401 1st Avenue South, Lethbridge, AB, T1J 4V6, Canada
	3Canadian Food Inspection Agency, National Center for Animal Disease, Lethbridge Laboratory, Township Rd 9-1, Lethbridge, AB, T1J3Z4, Canada
	4National Microbiology Laboratory, Public Health Agency of Canada, 1015 Arlington Street, Winnipeg, MB, R3E 3R2, Canada
	5Feedlot Health Management Services, Okotoks, AB, Canada
	6Lacombe Research and Development Centre, Agriculture and Agri-Food Canada, 6000 C and E Trail
	Lacombe, AB, T4L 1W1, Canada
	7Cumming School of Medicine, University of Calgary, 3280 Hospital Drive NW, Calgary, Alberta
	8Calgary Laboratory Services (CLS), Alberta Health Services, 3535 Research Rd NW, Calgary, AB T2L 2K8 Canada.
	* Correspondence to: tim.mcallister@canada.ca

## Sheet: faecalis_MLST
	ST	Bovine fecal	Cattch basin	Beef processing	Surface water	urban wastewater	Human clinical			Bovine fecal	Cattch basin	Beef processing	Surface water	urban wastewater	Human clinical		Bovine fecal	Cattch basin	Beef processing	Surface water	urban wastewater	Human clinical
	6						4			0	0	0	0	0	0.027027		-	-	-	-	-	0.027027
	16			1		24	9			0	0	0.0294118	0	0.212389	0.0608108		-	-	0.0294118	-	0.212389	0.0608108
	19	2					6			0.0588235	0	0	0	0	0.0405405		0.0588235	-	-	-	-	0.0405405
	21	3		4		3	5			0.0882353	0	0.117647	0	0.0265487	0.0337838		0.0882353	-	0.117647	-	0.0265487	0.0337838
	25						3			0	0	0	0	0	0.0202703		-	-	-	-	-	0.0202703
	26						1			0	0	0	0	0	0.00675676		-	-	-	-	-	0.00675676
	28						2			0	0	0	0	0	0.0135135		-	-	-	-	-	0.0135135
	29	2			1					0.0588235	0	0	0.0454545	0	0		0.0588235	-	-	0.0454545	-	-
	30						5			0	0	0	0	0	0.0337838		-	-	-	-	-	0.0337838
	32				1					0	0	0	0.0454545	0	0		-	-	-	0.0454545	-	-
	34					1	2			0	0	0	0	0.00884956	0.0135135		-	-	-	-	0.00884956	0.0135135
	40		3	2	1	5	11			0	0.214286	0.0588235	0.0454545	0.0442478	0.0743243		-	0.214286	0.0588235	0.0454545	0.0442478	0.0743243
	41						1			0	0	0	0	0	0.00675676		-	-	-	-	-	0.00675676
	44						4			0	0	0	0	0	0.027027		-	-	-	-	-	0.027027
	55					1				0	0	0	0	0.00884956	0		-	-	-	-	0.00884956	-
	59	1								0.0294118	0	0	0	0	0		0.0294118	-	-	-	-	-
	62						1			0	0	0	0	0	0.00675676		-	-	-	-	-	0.00675676
	64					1	7			0	0	0	0	0.00884956	0.0472973		-	-	-	-	0.00884956	0.0472973
	76			2						0	0	0.0588235	0	0	0		-	-	0.0588235	-	-	-
	79		1							0	0.0714286	0	0	0	0		-	0.0714286	-	-	-	-
	81				1		3			0	0	0	0.0454545	0	0.0202703		-	-	-	0.0454545	-	0.0202703
	84			1						0	0	0.0294118	0	0	0		-	-	0.0294118	-	-	-
	86	7	1							0.205882	0.0714286	0	0	0	0		0.205882	0.0714286	-	-	-	-
	93		1			1				0	0.0714286	0	0	0.00884956	0		-	0.0714286	-	-	0.00884956	-
	103						2			0	0	0	0	0	0.0135135		-	-	-	-	-	0.0135135
	107					1				0	0	0	0	0.00884956	0		-	-	-	-	0.00884956	-
	116					1				0	0	0	0	0.00884956	0		-	-	-	-	0.00884956	-
	141					1	1			0	0	0	0	0.00884956	0.00675676		-	-	-	-	0.00884956	0.00675676
	145					5	1			0	0	0	0	0.0442478	0.00675676		-	-	-	-	0.0442478	0.00675676
	147			1						0	0	0.0294118	0	0	0		-	-	0.0294118	-	-	-
	179		1		1	44	40			0	0.0714286	0	0.0454545	0.389381	0.27027		-	0.0714286	-	0.0454545	0.389381	0.27027
	192			1						0	0	0.0294118	0	0	0		-	-	0.0294118	-	-	-
	202	2	1	2		1				0.0588235	0.0714286	0.0588235	0	0.00884956	0		0.0588235	0.0714286	0.0588235	-	0.00884956	-
	206					1	1			0	0	0	0	0.00884956	0.00675676		-	-	-	-	0.00884956	0.00675676
	207	2	1		1	1				0.0588235	0.0714286	0	0.0454545	0.00884956	0		0.0588235	0.0714286	-	0.0454545	0.00884956	-
	220						1			0	0	0	0	0	0.00675676		-	-	-	-	-	0.00675676
	228			3						0	0	0.0882353	0	0	0		-	-	0.0882353	-	-	-
	237	1			2					0.0294118	0	0	0.0909091	0	0		0.0294118	-	-	0.0909091	-	-
	260			6						0	0	0.176471	0	0	0		-	-	0.176471	-	-	-
	275	1								0.0294118	0	0	0	0	0		0.0294118	-	-	-	-	-
	283	1					1			0.0294118	0	0	0	0	0.00675676		0.0294118	-	-	-	-	0.00675676
	287						1			0	0	0	0	0	0.00675676		-	-	-	-	-	0.00675676
	314				1	1				0	0	0	0.0454545	0.00884956	0		-	-	-	0.0454545	0.00884956	-
	387					1				0	0	0	0	0.00884956	0		-	-	-	-	0.00884956	-
	397						1			0	0	0	0	0	0.00675676		-	-	-	-	-	0.00675676
	398	1			1					0.0294118	0	0	0.0454545	0	0		0.0294118	-	-	0.0454545	-	-
	415	1								0.0294118	0	0	0	0	0		0.0294118	-	-	-	-	-
	444	2				2	1			0.0588235	0	0	0	0.0176991	0.00675676		0.0588235	-	-	-	0.0176991	0.00675676
	466						2			0	0	0	0	0	0.0135135		-	-	-	-	-	0.0135135
	472				1					0	0	0	0.0454545	0	0		-	-	-	0.0454545	-	-
	476					1				0	0	0	0	0.00884956	0		-	-	-	-	0.00884956	-
	480					2				0	0	0	0	0.0176991	0		-	-	-	-	0.0176991	-
	482				1					0	0	0	0.0454545	0	0		-	-	-	0.0454545	-	-
	506		2							0	0.142857	0	0	0	0		-	0.142857	-	-	-	-
	525						2			0	0	0	0	0	0.0135135		-	-	-	-	-	0.0135135
	593	1			1		1			0.0294118	0	0	0.0454545	0	0.00675676		0.0294118	-	-	0.0454545	-	0.00675676
	634	1	1							0.0294118	0.0714286	0	0	0	0		0.0294118	0.0714286	-	-	-	-
	639					1				0	0	0	0	0.00884956	0		-	-	-	-	0.00884956	-
	674					1	1			0	0	0	0	0.00884956	0.00675676		-	-	-	-	0.00884956	0.00675676
	708			1						0	0	0.0294118	0	0	0		-	-	0.0294118	-	-	-
	741						1			0	0	0	0	0	0.00675676		-	-	-	-	-	0.00675676
	761					1				0	0	0	0	0.00884956	0		-	-	-	-	0.00884956	-
	768						1			0	0	0	0	0	0.00675676		-	-	-	-	-	0.00675676
	776						1			0	0	0	0	0	0.00675676		-	-	-	-	-	0.00675676
	777						1			0	0	0	0	0	0.00675676		-	-	-	-	-	0.00675676
	778					2	7			0	0	0	0	0.0176991	0.0472973		-	-	-	-	0.0176991	0.0472973
	no MLST assigned	6	2	10	9	10	18			0.176471	0.142857	0.294118	0.409091	0.0884956	0.121622		0.176471	0.142857	0.294118	0.409091	0.0884956	0.121622
	Total	34	14	34	22	113	149		366

## Sheet: faecium_MLST
	ST	Bovine fecal	Cattch basin	Beef processing	Surface water	urban wastewater	Human clinical	HC-VRE			Bovine fecal	Cattch basin	Beef processing	Surface water	urban wastewater	Human clinical	HC-VRE		Bovine fecal	Cattch basin	Beef processing	Surface water	urban wastewater	Human clinical	HC-VRE
	17						4	1			0	0	0	0	0	0.108108	0.00877193		-	-	-	-	-	0.108108	0.00877193
	18						2	1			0	0	0	0	0	0.0540541	0.00877193		-	-	-	-	-	0.0540541	0.00877193
	19					3	1				0	0	0	0	0.0545455	0.027027	0		-	-	-	-	0.0545455	0.027027	-
	21				1						0	0	0	0.0217391	0	0	0		-	-	-	0.0217391	-	-	-
	22				1	2					0	0	0	0.0217391	0.0363636	0	0		-	-	-	0.0217391	0.0363636	-	-
	27				2						0	0	0	0.0434783	0	0	0		-	-	-	0.0434783	-	-	-
	29	4	2	1							0.0701754	0.0714286	0.2	0	0	0	0		0.0701754	0.0714286	0.2	-	-	-	-
	32	5			2						0.0877193	0	0	0.0434783	0	0	0		0.0877193	-	-	0.0434783	-	-	-
	33	1									0.0175439	0	0	0	0	0	0		0.0175439	-	-	-	-	-	-
	39						1				0	0	0	0	0	0.027027	0		-	-	-	-	-	0.027027	-
	55					2					0	0	0	0	0.0363636	0	0		-	-	-	-	0.0363636	-	-
	60				1	1	1				0	0	0	0.0217391	0.0181818	0.027027	0		-	-	-	0.0217391	0.0181818	0.027027	-
	66				1						0	0	0	0.0217391	0	0	0		-	-	-	0.0217391	-	-	-
	76			3							0	0	0.6	0	0	0	0		-	-	0.6	-	-	-	-
	80						2	9			0	0	0	0	0	0.0540541	0.0789474		-	-	-	-	-	0.0540541	0.0789474
	92	1									0.0175439	0	0	0	0	0	0		0.0175439	-	-	-	-	-	-
	94		4		2	6	2				0	0.142857	0	0.0434783	0.109091	0.0540541	0		-	0.142857	-	0.0434783	0.109091	0.0540541	-
	95	1									0.0175439	0	0	0	0	0	0		0.0175439	-	-	-	-	-	-
	107	1									0.0175439	0	0	0	0	0	0		0.0175439	-	-	-	-	-	-
	117						13	87			0	0	0	0	0	0.351351	0.763158		-	-	-	-	-	0.351351	0.763158
	172				1						0	0	0	0.0217391	0	0	0		-	-	-	0.0217391	-	-	-
	178	2			3	1					0.0350877	0	0	0.0652174	0.0181818	0	0		0.0350877	-	-	0.0652174	0.0181818	-	-
	212			1							0	0	0.2	0	0	0	0		-	-	0.2	-	-	-	-
	233						1				0	0	0	0	0	0.027027	0		-	-	-	-	-	0.027027	-
	253					2					0	0	0	0	0.0363636	0	0		-	-	-	-	0.0363636	-	-
	327	3			1						0.0526316	0	0	0.0217391	0	0	0		0.0526316	-	-	0.0217391	-	-	-
	328	1				1					0.0175439	0	0	0	0.0181818	0	0		0.0175439	-	-	-	0.0181818	-	-
	361					2					0	0	0	0	0.0363636	0	0		-	-	-	-	0.0363636	-	-
	372		1		4						0	0.0357143	0	0.0869565	0	0	0		-	0.0357143	-	0.0869565	-	-	-
	505		2								0	0.0714286	0	0	0	0	0		-	0.0714286	-	-	-	-	-
	506	1									0.0175439	0	0	0	0	0	0		0.0175439	-	-	-	-	-	-
	532						1				0	0	0	0	0	0.027027	0		-	-	-	-	-	0.027027	-
	533	2									0.0350877	0	0	0	0	0	0		0.0350877	-	-	-	-	-	-
	536				1						0	0	0	0.0217391	0	0	0		-	-	-	0.0217391	-	-	-
	611				1						0	0	0	0.0217391	0	0	0		-	-	-	0.0217391	-	-	-
	623					3	1				0	0	0	0	0.0545455	0.027027	0		-	-	-	-	0.0545455	0.027027	-
	624	2				1					0.0350877	0	0	0	0.0181818	0	0		0.0350877	-	-	-	0.0181818	-	-
	664							6			0	0	0	0	0	0	0.0526316		-	-	-	-	-	-	0.0526316
	695						1				0	0	0	0	0	0.027027	0		-	-	-	-	-	0.027027	-
	696					1					0	0	0	0	0.0181818	0	0		-	-	-	-	0.0181818	-	-
	736							1			0	0	0	0	0	0	0.00877193		-	-	-	-	-	-	0.00877193
	779						1				0	0	0	0	0	0.027027	0		-	-	-	-	-	0.027027	-
	795							1			0	0	0	0	0	0	0.00877193		-	-	-	-	-	-	0.00877193
	800					1	1				0	0	0	0	0.0181818	0.027027	0		-	-	-	-	0.0181818	0.027027	-
	822				2						0	0	0	0.0434783	0	0	0		-	-	-	0.0434783	-	-	-
	841				1						0	0	0	0.0217391	0	0	0		-	-	-	0.0217391	-	-	-
	854					1					0	0	0	0	0.0181818	0	0		-	-	-	-	0.0181818	-	-
	944	1									0.0175439	0	0	0	0	0	0		0.0175439	-	-	-	-	-	-
	982							1			0	0	0	0	0	0	0.00877193		-	-	-	-	-	-	0.00877193
	1004	1									0.0175439	0	0	0	0	0	0		0.0175439	-	-	-	-	-	-
	1031					1					0	0	0	0	0.0181818	0	0		-	-	-	-	0.0181818	-	-
	1032						2	4			0	0	0	0	0	0.0540541	0.0350877		-	-	-	-	-	0.0540541	0.0350877
	1108				2						0	0	0	0.0434783	0	0	0		-	-	-	0.0434783	-	-	-
	1156		1								0	0.0357143	0	0	0	0	0		-	0.0357143	-	-	-	-	-
	1191				1						0	0	0	0.0217391	0	0	0		-	-	-	0.0217391	-	-	-
	1192	1									0.0175439	0	0	0	0	0	0		0.0175439	-	-	-	-	-	-
	1216					1					0	0	0	0	0.0181818	0	0		-	-	-	-	0.0181818	-	-
	1242	1			1						0.0175439	0	0	0.0217391	0	0	0		0.0175439	-	-	0.0217391	-	-	-
	1258	1									0.0175439	0	0	0	0	0	0		0.0175439	-	-	-	-	-	-
	1262					1					0	0	0	0	0.0181818	0	0		-	-	-	-	0.0181818	-	-
	1451		1								0	0.0357143	0	0	0	0	0		-	0.0357143	-	-	-	-	-
	1478						2				0	0	0	0	0	0.0540541	0		-	-	-	-	-	0.0540541	-
	-	28	17		18	25	1	3			0.491228	0.607143	0	0.391304	0.454545	0.027027	0.0263158		0.491228	0.607143	-	0.391304	0.454545	0.027027	0.0263158
	Total	57	28	5	46	55	37	114
