# Supplementary material for: Surveillance of Enterococcus spp. reveals distinct species and antimicrobial resistance diversity across a One-Health continuum
Source: Sci Rep. 2020 Mar 3;10:3937. doi: 10.1038/s41598-020-61002-5 (PMC7054549; doi:10.1038/s41598-020-61002-5)
Supplement: Supplementary file 4 — Supplementary information S3. [file 41598_2020_61002_MOESM4_ESM.xlsx]

## Sheet: readme
	Supplementary file 4: contains data of antimicrobial resistance genes, virulence genes and plasmids discovered in assembled contigs from whole genome sequencing of isolates.
	Surveillance of Enterococcus spp. reveals distinct species and antimicrobial resistance diversity across a One-Health continuum
	Rahat Zaheer1, Shaun R Cook2, Ruth Barbieri1, Noriko Goji3, Andrew Cameron1 , Aaron Petkau4, Rodrigo Ortega Polo1, Lisa Tymensen2, Courtney Stamm5, Jiming Song5, Sherry Hannon5, Tineke Jones6, Deirdre Church7,8, Calvin W Booker5, Kingsley Amoako3, Gary Van Domselaar4, Ron R Read7, Tim A McAllister1*
	1Lethbridge Research and Development Centre, Agriculture and Agri-Food Canada, 5403 1st Avenue South, Lethbridge, AB, T1J 4P4, Canada
	2Alberta Agriculture and Forestry, 100, 5401 1st Avenue South, Lethbridge, AB, T1J 4V6, Canada
	3Canadian Food Inspection Agency, National Center for Animal Disease, Lethbridge Laboratory, Township Rd 9-1, Lethbridge, AB, T1J3Z4, Canada
	4National Microbiology Laboratory, Public Health Agency of Canada, 1015 Arlington Street, Winnipeg, MB, R3E 3R2, Canada
	5Feedlot Health Management Services, Okotoks, AB, Canada
	6Lacombe Research and Development Centre, Agriculture and Agri-Food Canada, 6000 C and E Trail
	Lacombe, AB, T4L 1W1, Canada
	7Cumming School of Medicine, University of Calgary, 3280 Hospital Drive NW, Calgary, Alberta
	8Calgary Laboratory Services (CLS), Alberta Health Services, 3535 Research Rd NW, Calgary, AB T2L 2K8 Canada.
	* Correspondence to: tim.mcallister@canada.ca

## Sheet: faecalis_amr, virulene, plasmid
		ARGs																																												Virulence genes
Isolate ID	source	NUM_FOUND	aac(6')-Ie/aph(2")-Ia	aac(6')	aadE	ant(6)-Ia	ant(9)-Ib	aph(2'')-IIIa	aph(3')-IIIa	bcrB	bcrC	cat-TC	catA	catP	cfr(C)	dfrC	dfrE	dfrF	dfrG	eat(A)	erm(A)	erm(B)	fexA	lnu(B)	lnu(G)	lsa(A)	lsa(E)	msr(C)	optrA	qacZ	sat4	spw	str	tet(L)	tet(M)	tet(O)	tet(S)	tet(W)	vanC	vanR	vanS	vanTc	vanXY-C			NUM_FOUND	EF0149 (adhesin)	EF0485 (agg-sub)	EF0818 (hylB)
BP-C138-3	Abbatoir conveyor belt	2															dfrE									lsa(A)																				29			EF0818 (hylB)
BP-H102-1	Carcass after Hide removal	2															dfrE									lsa(A)																				23
BP-H136-3	Carcass after Hide removal	2															dfrE									lsa(A)																				19			EF0818 (hylB)
BP-H22-1	Carcass after Hide removal	10				ant(6)-Ia			aph(3')-IIIa								dfrE					erm(B)		lnu(B)		lsa(A)	lsa(E)				sat4	spw			tet(M)											31		EF0485 (agg-sub)
BP-H4-1	Carcass after Hide removal	2															dfrE									lsa(A)																				19			EF0818 (hylB)
BP-H44-3	Carcass after Hide removal	4								bcrB	bcrC						dfrE									lsa(A)																				20			EF0818 (hylB)
BP-H53-2	Carcass after Hide removal	4								bcrB	bcrC						dfrE									lsa(A)																				23	EF0149 (adhesin)		EF0818 (hylB)
BP-H74-1	Carcass after Hide removal	2															dfrE									lsa(A)																				26
BP-H96E-2	Carcass after Hide removal	7					ant(9)-Ib										dfrE					erm(B)			lnu(G)	lsa(A)								tet(L)	tet(M)											20			EF0818 (hylB)
BP-W141-1	Carcass after final wash	2															dfrE									lsa(A)																				27			EF0818 (hylB)
BP-W19-2	Carcass after final wash	2															dfrE									lsa(A)																				19			EF0818 (hylB)
BP-W84-1	Carcass after final wash	4								bcrB	bcrC						dfrE									lsa(A)																				26			EF0818 (hylB)
BP-G109-2	Abbatoir Ground beef	3															dfrE									lsa(A)									tet(M)											19			EF0818 (hylB)
BP-G127E-2	Abbatoir Ground beef	4								bcrB	bcrC						dfrE									lsa(A)																				21	EF0149 (adhesin)		EF0818 (hylB)
BP-G138E-2	Abbatoir Ground beef	4								bcrB	bcrC						dfrE									lsa(A)																				19			EF0818 (hylB)
BP-G149-3	Abbatoir Ground beef	4								bcrB	bcrC						dfrE									lsa(A)																				19			EF0818 (hylB)
BP-G42-1	Abbatoir Ground beef	2															dfrE									lsa(A)																				20			EF0818 (hylB)
BP-G69E-3	Abbatoir Ground beef	4															dfrE					erm(B)				lsa(A)									tet(M)											21			EF0818 (hylB)
BP-G81-1	Abbatoir Ground beef	4								bcrB	bcrC						dfrE									lsa(A)																				20			EF0818 (hylB)
BP-G85-2	Abbatoir Ground beef	3															dfrE									lsa(A)									tet(M)											20			EF0818 (hylB)
BP-R19-2	Retail beef	3															dfrE									lsa(A)									tet(M)											19			EF0818 (hylB)
BP-R20-1	Retail beef	2															dfrE									lsa(A)																				16			EF0818 (hylB)
BP-R26E-1	Retail beef	4															dfrE					erm(B)				lsa(A)									tet(M)											21			EF0818 (hylB)
BP-R29-2	Retail beef	2															dfrE									lsa(A)																				16			EF0818 (hylB)
BP-R30-1	Retail beef	2															dfrE									lsa(A)																				26			EF0818 (hylB)
BP-R37-3	Retail beef	4								bcrB	bcrC						dfrE									lsa(A)																				21		EF0485 (agg-sub)	EF0818 (hylB)
BP-R43E-1	Retail beef	3															dfrE					erm(B)				lsa(A)																				22			EF0818 (hylB)
BP-R49-3	Retail beef	4								bcrB	bcrC						dfrE									lsa(A)																				20			EF0818 (hylB)
BP-R50-2	Retail beef	3															dfrE									lsa(A)									tet(M)											19			EF0818 (hylB)
BP-R51-2	Retail beef	2															dfrE									lsa(A)																				14
BP-R52-1	Retail beef	4								bcrB	bcrC						dfrE									lsa(A)																				17			EF0818 (hylB)
BP-R53-2	Retail beef	4								bcrB	bcrC						dfrE									lsa(A)																				17			EF0818 (hylB)
BP-R5E-3	Retail beef	5								bcrB	bcrC						dfrE									lsa(A)									tet(M)											19			EF0818 (hylB)
BP-R7-1	Retail beef	2															dfrE									lsa(A)																				16			EF0818 (hylB)
ES-A-FC103-19OCT15-0630A	Bovine feces	2															dfrE									lsa(A)																				20			EF0818 (hylB)
ES-A-FC107-23FEB16-0797A	Bovine feces	3															dfrE									lsa(A)									tet(M)											28			EF0818 (hylB)
ES-A-FC107-23FEB16-0797C	Bovine feces	2															dfrE									lsa(A)																				20			EF0818 (hylB)
ES-A-FC201-20OCT14-0203C	Bovine feces	2															dfrE									lsa(A)																				20			EF0818 (hylB)
ES-A-FC208-23FEB16-0800A	Bovine feces	3															dfrE									lsa(A)									tet(M)											20			EF0818 (hylB)
ES-A-FC303-10AUG15-0566I	Bovine feces	4															dfrE					erm(B)				lsa(A)									tet(M)											26			EF0818 (hylB)
ES-A-FC304-08JUN15-0497J	Bovine feces	4			aadE												dfrE					erm(B)				lsa(A)																				19			EF0818 (hylB)
ES-A-FC501-20OCT14-0211C	Bovine feces	2															dfrE									lsa(A)																				27			EF0818 (hylB)
ES-A-FC501-20OCT14-0211K	Bovine feces	4															dfrE					erm(B)				lsa(A)									tet(M)											26			EF0818 (hylB)
ES-A-FC504-20OCT14-0213I	Bovine feces	5															dfrE					erm(B)				lsa(A)								tet(L)	tet(M)											26
ES-A-FC506-20OCT14-0214B	Bovine feces	2															dfrE									lsa(A)																				27			EF0818 (hylB)
ES-A-FC604-20OCT14-0216B	Bovine feces	2															dfrE									lsa(A)																				20			EF0818 (hylB)
ES-A-FC604-20OCT14-0216K	Bovine feces	5															dfrE					erm(B)				lsa(A)								tet(L)	tet(M)											28			EF0818 (hylB)
ES-A-FC606-15DEC15-0736C	Bovine feces	3															dfrE									lsa(A)									tet(M)											20			EF0818 (hylB)
ES-A-FC606-20OCT14-0217B	Bovine feces	2															dfrE									lsa(A)																				19			EF0818 (hylB)
ES-A-FC606-20OCT14-0217I	Bovine feces	4															dfrE					erm(B)				lsa(A)									tet(M)											27			EF0818 (hylB)
ES-A-FC606-20OCT14-0217J	Bovine feces	4															dfrE					erm(B)				lsa(A)									tet(M)											27			EF0818 (hylB)
ES-N-FC137-09JUN14-0093C	Bovine feces	2															dfrE									lsa(A)																				19			EF0818 (hylB)
ES-S-FC022-12MAY14-0021E	Bovine feces	2															dfrE									lsa(A)																				20			EF0818 (hylB)
ES-S-FC025-15SEP14-0165K	Bovine feces	6											catA				dfrE					erm(B)				lsa(A)								tet(L)	tet(M)											18			EF0818 (hylB)
ES-S-FC072-15SEP14-0172A	Bovine feces	3															dfrE									lsa(A)									tet(M)											28			EF0818 (hylB)
ES-S-FC302-12MAY14-0034E	Bovine feces	2															dfrE									lsa(A)																				20			EF0818 (hylB)
ES-S-FC400-14MAR16-0827I	Bovine feces	10											catA				dfrE		dfrG			erm(B)	fexA			lsa(A)			optrA				str	tet(L)	tet(M)											28			EF0818 (hylB)
ES-S-FC404-20JUL15-0555B	Bovine feces	13				ant(6)-Ia			aph(3')-IIIa								dfrE					erm(B)	fexA	lnu(B)		lsa(A)	lsa(E)		optrA		sat4	spw		tet(L)	tet(M)											20			EF0818 (hylB)
ES-S-FC404-20JUL15-0555J	Bovine feces	5															dfrE					erm(B)				lsa(A)								tet(L)	tet(M)											28			EF0818 (hylB)
ES-S-FC504-20JUL15-0557I	Bovine feces	9				ant(6)-Ia			aph(3')-IIIa				catA				dfrE					erm(B)				lsa(A)					sat4			tet(L)	tet(M)											18			EF0818 (hylB)
ES-S-FC504-20JUL15-0557K	Bovine feces	8				ant(6)-Ia			aph(3')-IIIa								dfrE					erm(B)				lsa(A)					sat4			tet(L)	tet(M)											18			EF0818 (hylB)
ES-V-FC083-19JAN16-0764C	Bovine feces	2															dfrE									lsa(A)																				18			EF0818 (hylB)
ES-V-FC083-23SEP14-0190B	Bovine feces	4															dfrE									lsa(A)								tet(L)	tet(M)											20			EF0818 (hylB)
ES-V-FC083-23SEP14-0190C	Bovine feces	4															dfrE									lsa(A)								tet(L)	tet(M)											28			EF0818 (hylB)
ES-V-FC099-23SEP14-0192A	Bovine feces	3															dfrE									lsa(A)									tet(M)											27			EF0818 (hylB)
ES-V-FC099-23SEP14-0192B	Bovine feces	3															dfrE									lsa(A)									tet(M)											27			EF0818 (hylB)
ES-V-FC099-26MAY14-0051E	Bovine feces	2															dfrE									lsa(A)																				28			EF0818 (hylB)
ES-S-CB001-14SEP15-0121I	Catch basin	10				ant(6)-Ia		aph(2'')-IIIa	aph(3')-IIIa								dfrE	dfrF				erm(B)				lsa(A)					sat4			tet(L)	tet(M)											16
ES-S-CB001-14SEP15-0121J	Catch basin	4															dfrE					erm(B)				lsa(A)									tet(M)											28			EF0818 (hylB)
ES-V-CB001-14JUL15-0103B	Catch basin	2															dfrE									lsa(A)																				30			EF0818 (hylB)
ES-V-CB001-21SEP15-0126C	Catch basin	2															dfrE									lsa(A)																				27			EF0818 (hylB)
ES-V-CB002-10NOV15-0140C	Catch basin	2															dfrE									lsa(A)																				27			EF0818 (hylB)
ES-V-CB002-14JUL15-0104C	Catch basin	2															dfrE									lsa(A)																				28			EF0818 (hylB)
Ent-0261	Catch basin	3															dfrE									lsa(A)									tet(M)											28			EF0818 (hylB)
EntR-0146	Catch basin	4															dfrE					erm(B)				lsa(A)									tet(M)											21			EF0818 (hylB)
SWEnt-1134	Catch basin	2															dfrE									lsa(A)																				20			EF0818 (hylB)
SWEnt-1223	Catch basin	2															dfrE									lsa(A)																				19			EF0818 (hylB)
SWEntR-0244	Catch basin	8				ant(6)-Ia			aph(3')-IIIa								dfrE					erm(B)				lsa(A)					sat4			tet(L)	tet(M)											21			EF0818 (hylB)
SWEntR-0252	Catch basin	6							aph(3')-IIIa								dfrE					erm(B)				lsa(A)					sat4				tet(M)											26	EF0149 (adhesin)	EF0485 (agg-sub)
SWEntR-0271	Catch basin	7							aph(3')-IIIa								dfrE		dfrG			erm(B)	fexA			lsa(A)			optrA																	19
SWEntR-0278	Catch basin	2															dfrE									lsa(A)																				29			EF0818 (hylB)
SWEntR-0376	Catch basin	8				ant(6)-Ia			aph(3')-IIIa				catA				dfrE					erm(B)				lsa(A)					sat4				tet(M)											28	EF0149 (adhesin)		EF0818 (hylB)
Ent-0002	Surface water	2															dfrE									lsa(A)																				28			EF0818 (hylB)
Ent-0025	Surface water	2															dfrE									lsa(A)																				20			EF0818 (hylB)
Ent-0182	Surface water	2															dfrE									lsa(A)																				26			EF0818 (hylB)
Ent-0202	Surface water	2															dfrE									lsa(A)																				27			EF0818 (hylB)
Ent-0238	Surface water	2															dfrE									lsa(A)																				28			EF0818 (hylB)
Ent-0269	Surface water	2															dfrE									lsa(A)																				21			EF0818 (hylB)
Ent-0270	Surface water	2															dfrE									lsa(A)																				21		EF0485 (agg-sub)	EF0818 (hylB)
Ent-0276	Surface water	4															dfrE									lsa(A)								tet(L)	tet(M)											24			EF0818 (hylB)
Ent-0277	Surface water	3															dfrE									lsa(A)									tet(M)											25			EF0818 (hylB)
EntR-0171	Surface water	5															dfrE					erm(B)				lsa(A)								tet(L)	tet(M)											20			EF0818 (hylB)
EntR-0190	Surface water	4															dfrE					erm(B)				lsa(A)										tet(O)										28
SWEnt-0985	Surface water	5															dfrE					erm(B)				lsa(A)								tet(L)	tet(M)											27			EF0818 (hylB)
SWEnt-1073	Surface water	2															dfrE									lsa(A)																				35			EF0818 (hylB)
SWEnt-1156	Surface water	2															dfrE									lsa(A)																				18			EF0818 (hylB)
SWEnt-1158	Surface water	2															dfrE									lsa(A)																				18			EF0818 (hylB)
SWEnt-1159	Surface water	2															dfrE									lsa(A)																				29	EF0149 (adhesin)		EF0818 (hylB)
SWEnt-1183	Surface water	2															dfrE									lsa(A)																				25	EF0149 (adhesin)		EF0818 (hylB)
SWEntR-0285	Surface water	2															dfrE									lsa(A)																				19			EF0818 (hylB)
SWEntR-0295	Surface water	2															dfrE									lsa(A)																				21			EF0818 (hylB)
SWEntR-0325	Surface water	12				ant(6)-Ia			aph(3')-IIIa								dfrE		dfrG			erm(B)	fexA			lsa(A)			optrA		sat4		str	tet(L)	tet(M)											28			EF0818 (hylB)
SWEntR-0367	Surface water	7	aac(6')-Ie/aph(2")-Ia										catA				dfrE					erm(B)				lsa(A)								tet(L)	tet(M)											18			EF0818 (hylB)
SWEntR-0374	Surface water	6							aph(3')-IIIa								dfrE					erm(B)				lsa(A)					sat4				tet(M)											27	EF0149 (adhesin)	EF0485 (agg-sub)
ES-C-ST001-01FEB16-0145A	Sewage influent	4															dfrE					erm(B)				lsa(A)									tet(M)											24	EF0149 (adhesin)	EF0485 (agg-sub)
ES-C-ST001-01FEB16-0145B	Sewage influent	8	aac(6')-Ie/aph(2")-Ia			ant(6)-Ia			aph(3')-IIIa								dfrE					erm(B)				lsa(A)					sat4				tet(M)											26	EF0149 (adhesin)
ES-C-ST001-01FEB16-0145C	Sewage influent	2															dfrE									lsa(A)																				27			EF0818 (hylB)
ES-C-ST001-01FEB16-0145M	Sewage influent	6							aph(3')-IIIa								dfrE					erm(B)				lsa(A)					sat4				tet(M)											34		EF0485 (agg-sub)
ES-C-ST001-05OCT15-0134I	Sewage influent	4															dfrE					erm(B)				lsa(A)									tet(M)											27	EF0149 (adhesin)	EF0485 (agg-sub)
ES-C-ST001-05OCT15-0134J	Sewage influent	8				ant(6)-Ia			aph(3')-IIIa								dfrE					erm(B)				lsa(A)					sat4			tet(L)	tet(M)											17			EF0818 (hylB)
ES-C-ST001-05OCT15-0134K	Sewage influent	8	aac(6')-Ie/aph(2")-Ia			ant(6)-Ia			aph(3')-IIIa								dfrE					erm(B)				lsa(A)					sat4				tet(M)											25	EF0149 (adhesin)	EF0485 (agg-sub)
ES-C-ST001-05OCT15-0134M	Sewage influent	10							aph(3')-IIIa								dfrE		dfrG			erm(B)	fexA			lsa(A)			optrA				str	tet(L)	tet(M)											19
ES-C-ST001-07DEC15-0141A	Sewage influent	2															dfrE									lsa(A)																				27			EF0818 (hylB)
ES-C-ST001-07DEC15-0141B	Sewage influent	3															dfrE									lsa(A)									tet(M)											17		EF0485 (agg-sub)
ES-C-ST001-07DEC15-0141C	Sewage influent	2															dfrE									lsa(A)																				18		EF0485 (agg-sub)	EF0818 (hylB)
ES-C-ST001-07DEC15-0141D	Sewage influent	3															dfrE									lsa(A)									tet(M)											19			EF0818 (hylB)
ES-C-ST001-07DEC15-0141I	Sewage influent	5				ant(6)-Ia											dfrE					erm(B)				lsa(A)									tet(M)											34		EF0485 (agg-sub)	EF0818 (hylB)
ES-C-ST001-07DEC15-0141J	Sewage influent	7		aac(6')													dfrE			eat(A)		erm(B)				lsa(A)		msr(C)							tet(M)											22	EF0149 (adhesin)	EF0485 (agg-sub)
ES-C-ST001-07DEC15-0141K	Sewage influent	6							aph(3')-IIIa								dfrE					erm(B)				lsa(A)					sat4				tet(M)											26	EF0149 (adhesin)	EF0485 (agg-sub)	EF0818 (hylB)
ES-C-ST001-07DEC15-0141L	Sewage influent	6							aph(3')-IIIa								dfrE					erm(B)				lsa(A)					sat4				tet(M)											26		EF0485 (agg-sub)
ES-C-ST001-15DEC14-0062A	Sewage influent	5															dfrE					erm(B)				lsa(A)								tet(L)	tet(M)											27
ES-C-ST001-15DEC14-0062C	Sewage influent	2															dfrE									lsa(A)																				20			EF0818 (hylB)
ES-C-ST001-15DEC14-0062J	Sewage influent	4															dfrE					erm(B)				lsa(A)									tet(M)											27	EF0149 (adhesin)	EF0485 (agg-sub)
ES-C-ST001-15DEC14-0062K	Sewage influent	4															dfrE					erm(B)				lsa(A)									tet(M)											28	EF0149 (adhesin)	EF0485 (agg-sub)
ES-C-ST001-15DEC14-0062L	Sewage influent	6							aph(3')-IIIa								dfrE					erm(B)				lsa(A)					sat4				tet(M)											27	EF0149 (adhesin)	EF0485 (agg-sub)
ES-C-ST001-15DEC14-0062M	Sewage influent	6							aph(3')-IIIa								dfrE					erm(B)				lsa(A)					sat4				tet(M)											25	EF0149 (adhesin)	EF0485 (agg-sub)
ES-C-ST001-15JUN15-0096B	Sewage influent	2															dfrE									lsa(A)																				19			EF0818 (hylB)
ES-C-ST001-15JUN15-0096J	Sewage influent	15				ant(6)-Ia			aph(3')-IIIa				catA				dfrE		dfrG			erm(B)	fexA	lnu(B)		lsa(A)	lsa(E)		optrA		sat4	spw		tet(L)	tet(M)											22
ES-C-ST001-17FEB15-0065A	Sewage influent	6							aph(3')-IIIa								dfrE					erm(B)				lsa(A)					sat4				tet(M)											23	EF0149 (adhesin)	EF0485 (agg-sub)
ES-C-ST001-17FEB15-0065D	Sewage influent	3															dfrE									lsa(A)									tet(M)											25
ES-C-ST001-17FEB15-0065I	Sewage influent	4															dfrE					erm(B)				lsa(A)									tet(M)											28	EF0149 (adhesin)	EF0485 (agg-sub)
ES-C-ST001-17FEB15-0065J	Sewage influent	5											catA				dfrE					erm(B)				lsa(A)									tet(M)											28	EF0149 (adhesin)	EF0485 (agg-sub)
ES-C-ST001-17FEB15-0065K	Sewage influent	8							aph(3')-IIIa				catA				dfrE		dfrG			erm(B)				lsa(A)					sat4				tet(M)											30		EF0485 (agg-sub)
ES-C-ST001-17FEB15-0065M	Sewage influent	7	aac(6')-Ie/aph(2")-Ia						aph(3')-IIIa								dfrE					erm(B)				lsa(A)					sat4				tet(M)											28	EF0149 (adhesin)	EF0485 (agg-sub)
ES-C-ST001-20OCT14-0053M	Sewage influent	7							aph(3')-IIIa								dfrE		dfrG			erm(B)				lsa(A)					sat4				tet(M)											31		EF0485 (agg-sub)
ES-C-ST001-25AUG14-0039B	Sewage influent	2															dfrE									lsa(A)																				28			EF0818 (hylB)
ES-C-ST001-25AUG14-0039C	Sewage influent	3															dfrE									lsa(A)									tet(M)											21			EF0818 (hylB)
ES-C-ST001-25AUG14-0039J	Sewage influent	8	aac(6')-Ie/aph(2")-Ia			ant(6)-Ia			aph(3')-IIIa								dfrE					erm(B)				lsa(A)					sat4				tet(M)											25		EF0485 (agg-sub)
ES-C-ST001-25AUG14-0039K	Sewage influent	7	aac(6')-Ie/aph(2")-Ia						aph(3')-IIIa								dfrE					erm(B)				lsa(A)					sat4				tet(M)											27	EF0149 (adhesin)	EF0485 (agg-sub)
ES-C-ST001-25AUG15-0117K	Sewage influent	6							aph(3')-IIIa								dfrE					erm(B)				lsa(A)					sat4				tet(M)											27	EF0149 (adhesin)	EF0485 (agg-sub)
ES-C-ST001-25AUG15-0117L	Sewage influent	8	aac(6')-Ie/aph(2")-Ia			ant(6)-Ia			aph(3')-IIIa								dfrE					erm(B)				lsa(A)					sat4				tet(M)											27		EF0485 (agg-sub)
ES-C-ST001-27APR15-0081A	Sewage influent	2															dfrE									lsa(A)																				26			EF0818 (hylB)
ES-C-ST001-27APR15-0081C	Sewage influent	3															dfrE									lsa(A)									tet(M)											18			EF0818 (hylB)
ES-C-ST001-27APR15-0081I	Sewage influent	4															dfrE	dfrF				erm(B)				lsa(A)																				28			EF0818 (hylB)
ES-C-ST001-27APR15-0081J	Sewage influent	8				ant(6)-Ia			aph(3')-IIIa								dfrE					erm(B)				lsa(A)					sat4				tet(M)		tet(S)									16			EF0818 (hylB)
ES-C-ST001-27APR15-0081K	Sewage influent	4															dfrE					erm(B)				lsa(A)									tet(M)											29		EF0485 (agg-sub)
ES-C-ST001-27APR15-0081M	Sewage influent	4															dfrE					erm(B)				lsa(A)									tet(M)											31		EF0485 (agg-sub)
ES-C-ST002-01FEB16-0146A	Sewage effluent	3															dfrE									lsa(A)									tet(M)											20			EF0818 (hylB)
ES-C-ST002-07DEC15-0142J	Sewage effluent	12	aac(6')-Ie/aph(2")-Ia			ant(6)-Ia			aph(3')-IIIa								dfrE					erm(B)		lnu(B)		lsa(A)	lsa(E)				sat4	spw		tet(L)	tet(M)											24			EF0818 (hylB)
ES-C-ST002-25AUG14-0040A	Sewage effluent	11				ant(6)-Ia			aph(3')-IIIa								dfrE					erm(B)		lnu(B)		lsa(A)	lsa(E)				sat4	spw		tet(L)	tet(M)											33	EF0149 (adhesin)	EF0485 (agg-sub)	EF0818 (hylB)
ES-C-ST002-25AUG14-0040C	Sewage effluent	4															dfrE					erm(B)				lsa(A)									tet(M)											29	EF0149 (adhesin)	EF0485 (agg-sub)
ES-C-ST002-25AUG14-0040D	Sewage effluent	4															dfrE					erm(B)				lsa(A)									tet(M)											27		EF0485 (agg-sub)
ES-C-ST002-25AUG14-0040E	Sewage effluent	5															dfrE					erm(B)				lsa(A)								tet(L)	tet(M)											19			EF0818 (hylB)
ES-C-ST002-25AUG14-0040I	Sewage effluent	5															dfrE					erm(B)				lsa(A)								tet(L)	tet(M)											19			EF0818 (hylB)
ES-C-ST002-25AUG14-0040K	Sewage effluent	13	aac(6')-Ie/aph(2")-Ia			ant(6)-Ia			aph(3')-IIIa								dfrE		dfrG			erm(B)		lnu(B)		lsa(A)	lsa(E)				sat4	spw	str		tet(M)											33		EF0485 (agg-sub)
ES-C-ST002-27APR15-0082B	Sewage effluent	2															dfrE									lsa(A)																				16			EF0818 (hylB)
ES-C-ST002-27APR15-0082C	Sewage effluent	2															dfrE									lsa(A)																				16			EF0818 (hylB)
ES-M-ST001-03FEB15-0063D	Sewage influent	2															dfrE									lsa(A)																				26			EF0818 (hylB)
ES-M-ST001-03FEB15-0063I	Sewage influent	5													cfr(C)		dfrE					erm(B)				lsa(A)									tet(M)											24	EF0149 (adhesin)	EF0485 (agg-sub)
ES-M-ST001-03FEB15-0063J	Sewage influent	6							aph(3')-IIIa								dfrE					erm(B)				lsa(A)					sat4				tet(M)											26	EF0149 (adhesin)	EF0485 (agg-sub)
ES-M-ST001-03FEB15-0063K	Sewage influent	7				ant(6)-Ia			aph(3')-IIIa								dfrE					erm(B)				lsa(A)					sat4				tet(M)											26	EF0149 (adhesin)	EF0485 (agg-sub)
ES-M-ST001-03FEB15-0063L	Sewage influent	5													cfr(C)		dfrE					erm(B)				lsa(A)									tet(M)											24	EF0149 (adhesin)	EF0485 (agg-sub)
ES-M-ST001-03FEB15-0063M	Sewage influent	6							aph(3')-IIIa								dfrE					erm(B)				lsa(A)					sat4				tet(M)											22	EF0149 (adhesin)	EF0485 (agg-sub)
ES-M-ST001-03MAR15-0067C	Sewage influent	8															dfrE				erm(A)		fexA			lsa(A)			optrA					tet(L)	tet(M)			tet(W)								29		EF0485 (agg-sub)	EF0818 (hylB)
ES-M-ST001-03MAR15-0067I	Sewage influent	8	aac(6')-Ie/aph(2")-Ia			ant(6)-Ia			aph(3')-IIIa								dfrE					erm(B)				lsa(A)					sat4				tet(M)											29	EF0149 (adhesin)	EF0485 (agg-sub)
ES-M-ST001-03MAR15-0067J	Sewage influent	5	aac(6')-Ie/aph(2")-Ia														dfrE					erm(B)				lsa(A)									tet(M)											26		EF0485 (agg-sub)	EF0818 (hylB)
ES-M-ST001-03MAR15-0067K	Sewage influent	4															dfrE					erm(B)				lsa(A)									tet(M)											30		EF0485 (agg-sub)
ES-M-ST001-03MAY16-0152D	Sewage influent	6															dfrE		dfrG			erm(B)				lsa(A)								tet(L)	tet(M)											15
ES-M-ST001-03MAY16-0152I	Sewage influent	6				ant(6)-Ia											dfrE					erm(B)				lsa(A)					sat4				tet(M)											20	EF0149 (adhesin)	EF0485 (agg-sub)
ES-M-ST001-03MAY16-0152K	Sewage influent	5															dfrE		dfrG			erm(B)				lsa(A)								tet(L)												13
ES-M-ST001-03NOV15-0137B	Sewage influent	8							aph(3')-IIIa								dfrE		dfrG			erm(B)				lsa(A)					sat4		str		tet(M)											31		EF0485 (agg-sub)
ES-M-ST001-03NOV15-0137D	Sewage influent	3															dfrE									lsa(A)									tet(M)											20			EF0818 (hylB)
ES-M-ST001-03NOV15-0137I	Sewage influent	3															dfrE					erm(B)				lsa(A)																				17			EF0818 (hylB)
ES-M-ST001-03NOV15-0137J	Sewage influent	7							aph(3')-IIIa								dfrE		dfrG			erm(B)				lsa(A)					sat4				tet(M)											30	EF0149 (adhesin)	EF0485 (agg-sub)
ES-M-ST001-03NOV15-0137K	Sewage influent	8							aph(3')-IIIa								dfrE		dfrG			erm(B)				lsa(A)					sat4		str		tet(M)											30		EF0485 (agg-sub)
ES-M-ST001-03NOV15-0137L	Sewage influent	4															dfrE					erm(B)				lsa(A)									tet(M)											28		EF0485 (agg-sub)	EF0818 (hylB)
ES-M-ST001-03NOV15-0137M	Sewage influent	11	aac(6')-Ie/aph(2")-Ia			ant(6)-Ia			aph(3')-IIIa								dfrE					erm(B)		lnu(B)		lsa(A)	lsa(E)				sat4	spw			tet(M)											37		EF0485 (agg-sub)
ES-M-ST001-05JAN16-0143I	Sewage influent	4															dfrE					erm(B)				lsa(A)									tet(M)											28	EF0149 (adhesin)	EF0485 (agg-sub)
ES-M-ST001-08MAR16-0147A	Sewage influent	7	aac(6')-Ie/aph(2")-Ia						aph(3')-IIIa								dfrE					erm(B)				lsa(A)					sat4				tet(M)											27	EF0149 (adhesin)	EF0485 (agg-sub)
ES-M-ST001-08MAR16-0147C	Sewage influent	4															dfrE					erm(B)				lsa(A)									tet(M)											31		EF0485 (agg-sub)
ES-M-ST001-08MAR16-0147J	Sewage influent	8	aac(6')-Ie/aph(2")-Ia			ant(6)-Ia			aph(3')-IIIa								dfrE					erm(B)				lsa(A)					sat4				tet(M)											31		EF0485 (agg-sub)
ES-M-ST001-08MAR16-0147K	Sewage influent	5															dfrE		dfrG			erm(B)				lsa(A)									tet(M)											33		EF0485 (agg-sub)
ES-M-ST001-13OCT14-0050B	Sewage influent	12	aac(6')-Ie/aph(2")-Ia						aph(3')-IIIa								dfrE		dfrG			erm(B)		lnu(B)		lsa(A)	lsa(E)				sat4	spw	str		tet(M)											33		EF0485 (agg-sub)
ES-M-ST001-13OCT14-0050E	Sewage influent	3															dfrE					erm(B)				lsa(A)																				17			EF0818 (hylB)
ES-M-ST001-13OCT14-0050I	Sewage influent	10															dfrE					erm(B)				lsa(A)							str		tet(M)				vanC	vanR	vanS	vanTc	vanXY-C			33	EF0149 (adhesin)	EF0485 (agg-sub)
ES-M-ST001-13OCT14-0050J	Sewage influent	8	aac(6')-Ie/aph(2")-Ia			ant(6)-Ia			aph(3')-IIIa								dfrE					erm(B)				lsa(A)					sat4				tet(M)											29	EF0149 (adhesin)	EF0485 (agg-sub)
ES-M-ST001-13OCT14-0050K	Sewage influent	4															dfrE					erm(B)				lsa(A)									tet(M)											28	EF0149 (adhesin)	EF0485 (agg-sub)
ES-M-ST001-15SEP15-0124A	Sewage influent	2															dfrE									lsa(A)																				27			EF0818 (hylB)
ES-M-ST001-15SEP15-0124C	Sewage influent	2															dfrE									lsa(A)																				30		EF0485 (agg-sub)	EF0818 (hylB)
ES-M-ST001-19MAY15-0089A	Sewage influent	10				ant(6)-Ia			aph(3')-IIIa								dfrE					erm(B)		lnu(B)		lsa(A)	lsa(E)				sat4	spw			tet(M)											31		EF0485 (agg-sub)
ES-M-ST001-19MAY15-0089B	Sewage influent	2															dfrE									lsa(A)																				16			EF0818 (hylB)
ES-M-ST001-19MAY15-0089C	Sewage influent	2															dfrE									lsa(A)																				19		EF0485 (agg-sub)
ES-M-ST001-19MAY15-0089D	Sewage influent	10				ant(6)-Ia			aph(3')-IIIa								dfrE					erm(B)		lnu(B)		lsa(A)	lsa(E)				sat4	spw			tet(M)											27		EF0485 (agg-sub)
ES-M-ST001-19MAY15-0089E	Sewage influent	3															dfrE									lsa(A)									tet(M)											20			EF0818 (hylB)
ES-M-ST001-19MAY15-0089I	Sewage influent	10				ant(6)-Ia			aph(3')-IIIa								dfrE					erm(B)		lnu(B)		lsa(A)	lsa(E)				sat4	spw			tet(M)											31		EF0485 (agg-sub)
ES-M-ST001-19MAY15-0089K	Sewage influent	10				ant(6)-Ia			aph(3')-IIIa								dfrE					erm(B)		lnu(B)		lsa(A)	lsa(E)				sat4	spw			tet(M)											30		EF0485 (agg-sub)
ES-M-ST001-19MAY15-0089L	Sewage influent	4															dfrE					erm(B)				lsa(A)									tet(M)											24	EF0149 (adhesin)	EF0485 (agg-sub)
ES-M-ST001-19MAY15-0089M	Sewage influent	4															dfrE					erm(B)				lsa(A)									tet(M)											27	EF0149 (adhesin)	EF0485 (agg-sub)
ES-M-ST001-21JUL14-0029A	Sewage influent	4															dfrE					erm(B)				lsa(A)									tet(M)											29	EF0149 (adhesin)	EF0485 (agg-sub)
ES-M-ST001-21JUL14-0029C	Sewage influent	8	aac(6')-Ie/aph(2")-Ia			ant(6)-Ia			aph(3')-IIIa								dfrE					erm(B)				lsa(A)					sat4				tet(M)											24	EF0149 (adhesin)	EF0485 (agg-sub)
ES-M-ST001-21JUL14-0029D	Sewage influent	6							aph(3')-IIIa								dfrE					erm(B)				lsa(A)					sat4				tet(M)											28	EF0149 (adhesin)	EF0485 (agg-sub)
ES-M-ST001-21JUL14-0029I	Sewage influent	4															dfrE					erm(B)				lsa(A)									tet(M)											27	EF0149 (adhesin)	EF0485 (agg-sub)
ES-M-ST001-21JUL14-0029J	Sewage influent	7	aac(6')-Ie/aph(2")-Ia						aph(3')-IIIa								dfrE					erm(B)				lsa(A)					sat4				tet(M)											27	EF0149 (adhesin)	EF0485 (agg-sub)
ES-M-ST001-21JUL14-0029K	Sewage influent	4															dfrE					erm(B)				lsa(A)									tet(M)											27	EF0149 (adhesin)	EF0485 (agg-sub)
ES-M-ST001-21JUL14-0029L	Sewage influent	8	aac(6')-Ie/aph(2")-Ia			ant(6)-Ia			aph(3')-IIIa								dfrE					erm(B)				lsa(A)					sat4				tet(M)											29	EF0149 (adhesin)	EF0485 (agg-sub)
ES-M-ST001-21JUL14-0029M	Sewage influent	4															dfrE					erm(B)				lsa(A)									tet(M)											28	EF0149 (adhesin)	EF0485 (agg-sub)
ES-M-ST001-23NOV14-0060B	Sewage influent	7											catA				dfrE		dfrG			erm(B)				lsa(A)							str		tet(M)											28		EF0485 (agg-sub)
ES-M-ST001-23NOV14-0060C	Sewage influent	2															dfrE									lsa(A)																				18			EF0818 (hylB)
ES-M-ST001-23NOV14-0060I	Sewage influent	4															dfrE					erm(B)				lsa(A)									tet(M)											26	EF0149 (adhesin)	EF0485 (agg-sub)
ES-M-ST001-23NOV14-0060J	Sewage influent	8	aac(6')-Ie/aph(2")-Ia			ant(6)-Ia			aph(3')-IIIa								dfrE					erm(B)				lsa(A)					sat4				tet(M)											26	EF0149 (adhesin)	EF0485 (agg-sub)
ES-M-ST001-23NOV14-0060K	Sewage influent	7				ant(6)-Ia			aph(3')-IIIa								dfrE					erm(B)				lsa(A)					sat4				tet(M)											23		EF0485 (agg-sub)
ES-M-ST001-23NOV14-0060L	Sewage influent	6							aph(3')-IIIa								dfrE					erm(B)				lsa(A)					sat4				tet(M)											26	EF0149 (adhesin)	EF0485 (agg-sub)
ES-M-ST001-23NOV14-0060M	Sewage influent	9	aac(6')-Ie/aph(2")-Ia			ant(6)-Ia			aph(3')-IIIa							dfrC	dfrE					erm(B)				lsa(A)					sat4				tet(M)											22	EF0149 (adhesin)	EF0485 (agg-sub)
ES-M-ST002-03NOV15-0138A	Sewage effluent	6															dfrE		dfrG			erm(B)				lsa(A)							str		tet(M)											30		EF0485 (agg-sub)
ES-M-ST002-08MAR16-0148A	Sewage effluent	2															dfrE									lsa(A)																				19			EF0818 (hylB)
ES-M-ST002-15SEP15-0125I	Sewage effluent	10				ant(6)-Ia			aph(3')-IIIa								dfrE					erm(B)		lnu(B)		lsa(A)	lsa(E)				sat4	spw			tet(M)											20			EF0818 (hylB)
ES-M-ST002-23NOV14-0061A	Sewage effluent	2															dfrE									lsa(A)																				19			EF0818 (hylB)
CNS-0004	Human clinical	2															dfrE									lsa(A)																				37	EF0149 (adhesin)	EF0485 (agg-sub)	EF0818 (hylB)
CNS-0020	Human clinical	6							aph(3')-IIIa								dfrE					erm(B)				lsa(A)					sat4				tet(M)											37		EF0485 (agg-sub)
CNS-0026	Human clinical	4															dfrE					erm(B)				lsa(A)									tet(M)											27	EF0149 (adhesin)	EF0485 (agg-sub)
CNS-0047	Human clinical	4															dfrE					erm(B)				lsa(A)									tet(M)											24		EF0485 (agg-sub)	EF0818 (hylB)
CNS-0053	Human clinical	7							aph(3')-IIIa								dfrE		dfrG			erm(B)				lsa(A)					sat4				tet(M)											26		EF0485 (agg-sub)
CNS-0057	Human clinical	9				ant(6)-Ia			aph(3')-IIIa								dfrE		dfrG			erm(B)				lsa(A)				qacZ	sat4				tet(M)											20			EF0818 (hylB)
CNS-0062	Human clinical	3															dfrE									lsa(A)									tet(M)											25		EF0485 (agg-sub)	EF0818 (hylB)
CNS-0077	Human clinical	3															dfrE									lsa(A)									tet(M)											19			EF0818 (hylB)
CNS-0078	Human clinical	3															dfrE									lsa(A)											tet(S)									17		EF0485 (agg-sub)	EF0818 (hylB)
CNS-0079	Human clinical	7				ant(6)-Ia			aph(3')-IIIa				catA				dfrE					erm(B)				lsa(A)									tet(M)											35		EF0485 (agg-sub)	EF0818 (hylB)
CNS-0080	Human clinical	3															dfrE									lsa(A)											tet(S)									18		EF0485 (agg-sub)	EF0818 (hylB)
CNS-0093	Human clinical	4															dfrE					erm(B)				lsa(A)									tet(M)											23	EF0149 (adhesin)	EF0485 (agg-sub)
CNS-0095	Human clinical	3															dfrE	dfrF								lsa(A)																				32	EF0149 (adhesin)		EF0818 (hylB)
CNS-0098	Human clinical	4															dfrE					erm(B)				lsa(A)									tet(M)											19	EF0149 (adhesin)	EF0485 (agg-sub)
CNS-0108	Human clinical	2															dfrE									lsa(A)																				34			EF0818 (hylB)
CNS-0109	Human clinical	5															dfrE					erm(B)				lsa(A)								tet(L)	tet(M)											19			EF0818 (hylB)
CNS-0114	Human clinical	3															dfrE									lsa(A)									tet(M)											25		EF0485 (agg-sub)
CNS-0131	Human clinical	3															dfrE									lsa(A)									tet(M)											17		EF0485 (agg-sub)
CNS-0147	Human clinical	2															dfrE									lsa(A)																				17			EF0818 (hylB)
CNS-0150	Human clinical	6							aph(3')-IIIa								dfrE					erm(B)				lsa(A)					sat4				tet(M)											22	EF0149 (adhesin)	EF0485 (agg-sub)
CNS-0159	Human clinical	2															dfrE									lsa(A)																				30			EF0818 (hylB)
CNS-0170	Human clinical	8				ant(6)-Ia			aph(3')-IIIa								dfrE	dfrF				erm(B)				lsa(A)					sat4				tet(M)											40	EF0149 (adhesin)	EF0485 (agg-sub)	EF0818 (hylB)
CNS-0188	Human clinical	8	aac(6')-Ie/aph(2")-Ia			ant(6)-Ia			aph(3')-IIIa								dfrE					erm(B)				lsa(A)					sat4				tet(M)											28	EF0149 (adhesin)	EF0485 (agg-sub)
CNS-0194	Human clinical	9	aac(6')-Ie/aph(2")-Ia			ant(6)-Ia			aph(3')-IIIa								dfrE		dfrG			erm(B)				lsa(A)					sat4				tet(M)											36	EF0149 (adhesin)	EF0485 (agg-sub)
CNS-0199	Human clinical	5				ant(6)-Ia			aph(3')-IIIa								dfrE									lsa(A)									tet(M)											29			EF0818 (hylB)
CNS-0200	Human clinical	7				ant(6)-Ia			aph(3')-IIIa								dfrE					erm(B)				lsa(A)					sat4				tet(M)											29	EF0149 (adhesin)	EF0485 (agg-sub)
CNS-0205	Human clinical	4															dfrE					erm(B)				lsa(A)									tet(M)											28	EF0149 (adhesin)	EF0485 (agg-sub)
CNS-0209	Human clinical	10				ant(6)-Ia			aph(3')-IIIa			cat-TC					dfrE		dfrG			erm(B)				lsa(A)					sat4			tet(L)	tet(M)											18
CNS-0217	Human clinical	3															dfrE									lsa(A)									tet(M)											28			EF0818 (hylB)
CNS-0228	Human clinical	3															dfrE									lsa(A)									tet(M)											20			EF0818 (hylB)
CNS-0229	Human clinical	4															dfrE		dfrG			erm(B)				lsa(A)																				19		EF0485 (agg-sub)	EF0818 (hylB)
CNS-0238	Human clinical	8				ant(6)-Ia			aph(3')-IIIa								dfrE	dfrF				erm(B)				lsa(A)					sat4				tet(M)											37	EF0149 (adhesin)	EF0485 (agg-sub)	EF0818 (hylB)
CNS-0259	Human clinical	7				ant(6)-Ia			aph(3')-IIIa								dfrE					erm(B)				lsa(A)					sat4				tet(M)											25	EF0149 (adhesin)		EF0818 (hylB)
CNS-0272	Human clinical	3															dfrE									lsa(A)									tet(M)											37		EF0485 (agg-sub)
CNS-0290	Human clinical	7											catA				dfrE		dfrG			erm(B)				lsa(A)							str		tet(M)											32		EF0485 (agg-sub)
CNS-0294	Human clinical	2															dfrE									lsa(A)																				22			EF0818 (hylB)
CNS-0305	Human clinical	8	aac(6')-Ie/aph(2")-Ia			ant(6)-Ia			aph(3')-IIIa								dfrE					erm(B)				lsa(A)					sat4				tet(M)											25	EF0149 (adhesin)	EF0485 (agg-sub)
CNS-0316	Human clinical	6							aph(3')-IIIa								dfrE					erm(B)				lsa(A)					sat4				tet(M)											26	EF0149 (adhesin)
CNS-0330	Human clinical	3															dfrE									lsa(A)									tet(M)											26		EF0485 (agg-sub)
CNS-0331	Human clinical	4															dfrE					erm(B)				lsa(A)									tet(M)											28	EF0149 (adhesin)	EF0485 (agg-sub)
CNS-0332	Human clinical	2															dfrE									lsa(A)																				37	EF0149 (adhesin)		EF0818 (hylB)
CNS-0340	Human clinical	4															dfrE		dfrG			erm(B)				lsa(A)																				20		EF0485 (agg-sub)	EF0818 (hylB)
CNS-0355	Human clinical	4															dfrE					erm(B)				lsa(A)									tet(M)											28	EF0149 (adhesin)	EF0485 (agg-sub)
CNS-0372	Human clinical	4															dfrE					erm(B)				lsa(A)									tet(M)											27	EF0149 (adhesin)	EF0485 (agg-sub)
CNS-0383	Human clinical	3															dfrE									lsa(A)									tet(M)											37		EF0485 (agg-sub)	EF0818 (hylB)
CNS-0395	Human clinical	4															dfrE					erm(B)				lsa(A)									tet(M)											26	EF0149 (adhesin)	EF0485 (agg-sub)
CNS-0405	Human clinical	3															dfrE									lsa(A)									tet(M)											19			EF0818 (hylB)
CNS-0442	Human clinical	2															dfrE									lsa(A)																				17
CNS-0501	Human clinical	5	aac(6')-Ie/aph(2")-Ia														dfrE	dfrF								lsa(A)									tet(M)											31			EF0818 (hylB)
CNS-0539	Human clinical	3															dfrE									lsa(A)									tet(M)											32
CNS-0563	Human clinical	3															dfrE									lsa(A)									tet(M)											17
CNS-0601	Human clinical	2															dfrE									lsa(A)																				30		EF0485 (agg-sub)	EF0818 (hylB)
CNS-0613	Human clinical	2															dfrE									lsa(A)																				23			EF0818 (hylB)
CNS-0625	Human clinical	4											catA				dfrE									lsa(A)									tet(M)											32		EF0485 (agg-sub)
CNS-0642	Human clinical	12				ant(6)-Ia			aph(3')-IIIa								dfrE		dfrG			erm(B)	fexA			lsa(A)			optrA		sat4		str	tet(L)	tet(M)											27			EF0818 (hylB)
CNS-0657	Human clinical	3															dfrE									lsa(A)									tet(M)											16
CNS-0672	Human clinical	2															dfrE									lsa(A)																				18			EF0818 (hylB)
CNS-0687	Human clinical	3															dfrE									lsa(A)									tet(M)											17		EF0485 (agg-sub)
CNS-0717	Human clinical	6							aph(3')-IIIa								dfrE					erm(B)				lsa(A)					sat4				tet(M)											26	EF0149 (adhesin)	EF0485 (agg-sub)
CNS-0722	Human clinical	3															dfrE									lsa(A)									tet(M)											20	EF0149 (adhesin)		EF0818 (hylB)
CNS-0747	Human clinical	4															dfrE					erm(B)				lsa(A)									tet(M)											23	EF0149 (adhesin)	EF0485 (agg-sub)
CNS-0760	Human clinical	6				ant(6)-Ia			aph(3')-IIIa								dfrE					erm(B)				lsa(A)									tet(M)											27			EF0818 (hylB)
CNS-0761	Human clinical	3															dfrE					erm(B)				lsa(A)																				19			EF0818 (hylB)
CNS-0763	Human clinical	4															dfrE					erm(B)				lsa(A)									tet(M)											22			EF0818 (hylB)
CNS-0787	Human clinical	6											catA				dfrE					erm(B)				lsa(A)								tet(L)	tet(M)											28			EF0818 (hylB)
CNS-0800	Human clinical	3															dfrE									lsa(A)									tet(M)											20			EF0818 (hylB)
CNS-0822	Human clinical	10	aac(6')-Ie/aph(2")-Ia			ant(6)-Ia			aph(3')-IIIa								dfrE		dfrG			erm(B)				lsa(A)				qacZ	sat4				tet(M)											22	EF0149 (adhesin)	EF0485 (agg-sub)	EF0818 (hylB)
CNS-0834	Human clinical	6											catA				dfrE		dfrG			erm(B)				lsa(A)									tet(M)											28		EF0485 (agg-sub)	EF0818 (hylB)
CNS-0841	Human clinical	8				ant(6)-Ia			aph(3')-IIIa								dfrE					erm(B)				lsa(A)					sat4			tet(L)	tet(M)											21		EF0485 (agg-sub)	EF0818 (hylB)
CNS-0854	Human clinical	2															dfrE									lsa(A)																				19			EF0818 (hylB)
CNS-0884	Human clinical	7	aac(6')-Ie/aph(2")-Ia						aph(3')-IIIa								dfrE					erm(B)				lsa(A)					sat4				tet(M)											28	EF0149 (adhesin)	EF0485 (agg-sub)
CNS-0889	Human clinical	9	aac(6')-Ie/aph(2")-Ia			ant(6)-Ia			aph(3')-IIIa								dfrE	dfrF				erm(B)				lsa(A)					sat4				tet(M)											34	EF0149 (adhesin)	EF0485 (agg-sub)	EF0818 (hylB)
CNS-0898	Human clinical	2															dfrE									lsa(A)																				18
CNS-0992	Human clinical	3															dfrE					erm(B)				lsa(A)																				26
CNS-1020	Human clinical	3															dfrE									lsa(A)									tet(M)											16
CNS-1027	Human clinical	2															dfrE									lsa(A)																				18			EF0818 (hylB)
CNS-1066	Human clinical	3															dfrE									lsa(A)									tet(M)											28	EF0149 (adhesin)	EF0485 (agg-sub)
CNS-1068	Human clinical	3															dfrE									lsa(A)									tet(M)											25
CNS-1090	Human clinical	8	aac(6')-Ie/aph(2")-Ia			ant(6)-Ia			aph(3')-IIIa								dfrE					erm(B)				lsa(A)					sat4				tet(M)											29	EF0149 (adhesin)	EF0485 (agg-sub)
CNS-1091	Human clinical	3															dfrE									lsa(A)									tet(M)											34
CNS-1104	Human clinical	3															dfrE									lsa(A)									tet(M)											20	EF0149 (adhesin)		EF0818 (hylB)
CNS-1105	Human clinical	4															dfrE					erm(B)				lsa(A)									tet(M)											29	EF0149 (adhesin)	EF0485 (agg-sub)
CNS-1106	Human clinical	3															dfrE									lsa(A)									tet(M)											29	EF0149 (adhesin)	EF0485 (agg-sub)
CNS-1114	Human clinical	8	aac(6')-Ie/aph(2")-Ia			ant(6)-Ia			aph(3')-IIIa								dfrE					erm(B)				lsa(A)					sat4				tet(M)											28	EF0149 (adhesin)	EF0485 (agg-sub)
CNS-1117	Human clinical	3															dfrE									lsa(A)									tet(M)											31
CNS-1124	Human clinical	8	aac(6')-Ie/aph(2")-Ia			ant(6)-Ia			aph(3')-IIIa								dfrE					erm(B)				lsa(A)					sat4				tet(M)											28	EF0149 (adhesin)	EF0485 (agg-sub)
CNS-1131	Human clinical	8	aac(6')-Ie/aph(2")-Ia			ant(6)-Ia			aph(3')-IIIa								dfrE					erm(B)				lsa(A)					sat4				tet(M)											29	EF0149 (adhesin)	EF0485 (agg-sub)
CNS-1132	Human clinical	3															dfrE									lsa(A)									tet(M)											18		EF0485 (agg-sub)
CNS-1162	Human clinical	2															dfrE									lsa(A)																				16			EF0818 (hylB)
CNS-1171	Human clinical	4															dfrE					erm(B)				lsa(A)									tet(M)											28	EF0149 (adhesin)	EF0485 (agg-sub)
CNS-1172	Human clinical	3															dfrE									lsa(A)									tet(M)											19			EF0818 (hylB)
CNS-1180	Human clinical	3															dfrE									lsa(A)									tet(M)											16
CNS-1184	Human clinical	4	aac(6')-Ie/aph(2")-Ia														dfrE									lsa(A)									tet(M)											31	EF0149 (adhesin)	EF0485 (agg-sub)	EF0818 (hylB)
CNS-1200	Human clinical	2															dfrE									lsa(A)																				18			EF0818 (hylB)
CNS-1214	Human clinical	8	aac(6')-Ie/aph(2")-Ia			ant(6)-Ia			aph(3')-IIIa								dfrE					erm(B)				lsa(A)					sat4				tet(M)											28	EF0149 (adhesin)	EF0485 (agg-sub)
CNS-1230	Human clinical	4															dfrE					erm(B)				lsa(A)									tet(M)											28	EF0149 (adhesin)	EF0485 (agg-sub)
CNS-1288	Human clinical	4															dfrE					erm(B)				lsa(A)									tet(M)											18
CNS-1289	Human clinical	3															dfrE									lsa(A)									tet(M)											20			EF0818 (hylB)
CNS-1290	Human clinical	2															dfrE									lsa(A)																				25			EF0818 (hylB)
CNS-1298	Human clinical	3															dfrE									lsa(A)									tet(M)											20			EF0818 (hylB)
CNS-1309	Human clinical	3															dfrE									lsa(A)									tet(M)											20			EF0818 (hylB)
CNS-1318	Human clinical	5															dfrE	dfrF				erm(B)				lsa(A)									tet(M)											23		EF0485 (agg-sub)
CNS-1336	Human clinical	9				ant(6)-Ia			aph(3')-IIIa					catP			dfrE				erm(A)	erm(B)				lsa(A)					sat4				tet(M)											26	EF0149 (adhesin)	EF0485 (agg-sub)
CNS-1365	Human clinical	2															dfrE									lsa(A)																				34		EF0485 (agg-sub)	EF0818 (hylB)
CNS-1369	Human clinical	3															dfrE									lsa(A)									tet(M)											17
CNS-1412	Human clinical	3															dfrE									lsa(A)									tet(M)											16
CNS-1464	Human clinical	2															dfrE									lsa(A)																				27			EF0818 (hylB)
CNS-1477	Human clinical	6											catA				dfrE		dfrG			erm(B)				lsa(A)									tet(M)											27		EF0485 (agg-sub)
CNS-1492	Human clinical	6							aph(3')-IIIa								dfrE					erm(B)				lsa(A)					sat4				tet(M)											26	EF0149 (adhesin)	EF0485 (agg-sub)
CNS-1623	Human clinical	7				ant(6)-Ia			aph(3')-IIIa								dfrE					erm(B)				lsa(A)					sat4				tet(M)											25		EF0485 (agg-sub)	EF0818 (hylB)
CNS-1640	Human clinical	6				ant(6)-Ia			aph(3')-IIIa								dfrE					erm(B)				lsa(A)									tet(M)											16
CNS-1649	Human clinical	4															dfrE					erm(B)				lsa(A)									tet(M)											28		EF0485 (agg-sub)
CNS-1685	Human clinical	4															dfrE					erm(B)				lsa(A)									tet(M)											26	EF0149 (adhesin)	EF0485 (agg-sub)
CNS-1691	Human clinical	4															dfrE					erm(B)				lsa(A)									tet(M)											23	EF0149 (adhesin)	EF0485 (agg-sub)
CNS-1692	Human clinical	4															dfrE					erm(B)				lsa(A)									tet(M)											25		EF0485 (agg-sub)
CNS-1693	Human clinical	2															dfrE									lsa(A)																				18
CNS-1694	Human clinical	6				ant(6)-Ia											dfrE					erm(B)		lnu(B)		lsa(A)									tet(M)											30		EF0485 (agg-sub)
CNS-580	Human clinical	5	aac(6')-Ie/aph(2")-Ia														dfrE					erm(B)				lsa(A)									tet(M)											26		EF0485 (agg-sub)	EF0818 (hylB)
CNS-583	Human clinical	10				ant(6)-Ia			aph(3')-IIIa				catA				dfrE		dfrG			erm(B)				lsa(A)					sat4			tet(L)	tet(M)											27		EF0485 (agg-sub)
CS-0002	Human clinical	4															dfrE					erm(B)				lsa(A)									tet(M)											27	EF0149 (adhesin)	EF0485 (agg-sub)
CS-0004	Human clinical	7	aac(6')-Ie/aph(2")-Ia						aph(3')-IIIa								dfrE					erm(B)				lsa(A)					sat4				tet(M)											27	EF0149 (adhesin)	EF0485 (agg-sub)
CS-0005	Human clinical	2															dfrE									lsa(A)																				18			EF0818 (hylB)
CS-0006	Human clinical	3															dfrE									lsa(A)									tet(M)											17			EF0818 (hylB)
CS-0007	Human clinical	4															dfrE					erm(B)				lsa(A)									tet(M)											28	EF0149 (adhesin)	EF0485 (agg-sub)
CS-0008	Human clinical	3															dfrE									lsa(A)									tet(M)											29		EF0485 (agg-sub)	EF0818 (hylB)
CS-0009	Human clinical	5	aac(6')-Ie/aph(2")-Ia														dfrE					erm(B)				lsa(A)									tet(M)											30		EF0485 (agg-sub)	EF0818 (hylB)
CS-0010	Human clinical	3															dfrE									lsa(A)									tet(M)											15
CS-0011	Human clinical	7							aph(3')-IIIa								dfrE		dfrG			erm(B)				lsa(A)					sat4				tet(M)											26	EF0149 (adhesin)	EF0485 (agg-sub)
CS-0012	Human clinical	7											catA				dfrE		dfrG			erm(B)				lsa(A)							str		tet(M)											32		EF0485 (agg-sub)
CS-0016	Human clinical	2															dfrE									lsa(A)																				20			EF0818 (hylB)
CS-0017	Human clinical	7	aac(6')-Ie/aph(2")-Ia						aph(3')-IIIa								dfrE					erm(B)				lsa(A)					sat4				tet(M)											27	EF0149 (adhesin)	EF0485 (agg-sub)
CS-0020	Human clinical	2															dfrE									lsa(A)																				27			EF0818 (hylB)
CS-0021	Human clinical	8	aac(6')-Ie/aph(2")-Ia			ant(6)-Ia			aph(3')-IIIa								dfrE					erm(B)				lsa(A)					sat4				tet(M)											27	EF0149 (adhesin)	EF0485 (agg-sub)
CS-0022	Human clinical	4															dfrE		dfrG							lsa(A)									tet(M)											21			EF0818 (hylB)
CS-0023	Human clinical	3															dfrE									lsa(A)									tet(M)											20			EF0818 (hylB)
CS-0025	Human clinical	3															dfrE									lsa(A)											tet(S)									18		EF0485 (agg-sub)	EF0818 (hylB)
CS-0028	Human clinical	7				ant(6)-Ia			aph(3')-IIIa								dfrE					erm(B)				lsa(A)					sat4				tet(M)											30	EF0149 (adhesin)		EF0818 (hylB)
CS-0029	Human clinical	5															dfrE		dfrG			erm(B)				lsa(A)									tet(M)											27			EF0818 (hylB)
CS-0030	Human clinical	3															dfrE									lsa(A)									tet(M)											20			EF0818 (hylB)
CS-0031	Human clinical	5															dfrE					erm(B)				lsa(A)								tet(L)	tet(M)											29		EF0485 (agg-sub)	EF0818 (hylB)
CS-0032	Human clinical	3															dfrE									lsa(A)									tet(M)											27	EF0149 (adhesin)	EF0485 (agg-sub)
CS-0033	Human clinical	2															dfrE									lsa(A)																				19			EF0818 (hylB)
CS-0034	Human clinical	4															dfrE					erm(B)				lsa(A)									tet(M)											29		EF0485 (agg-sub)	EF0818 (hylB)
CS-0037	Human clinical	4															dfrE					erm(B)				lsa(A)									tet(M)											28	EF0149 (adhesin)	EF0485 (agg-sub)
CS-0038	Human clinical	3															dfrE									lsa(A)									tet(M)											18
CS-0039	Human clinical	2															dfrE									lsa(A)																				25		EF0485 (agg-sub)
CS-0040	Human clinical	3															dfrE									lsa(A)									tet(M)											32		EF0485 (agg-sub)
CS-0041	Human clinical	2															dfrE									lsa(A)																				21			EF0818 (hylB)
CS-0042	Human clinical	4															dfrE					erm(B)				lsa(A)									tet(M)											28	EF0149 (adhesin)	EF0485 (agg-sub)
[truncated: 75 more columns]

## Sheet: faecium_amr, virulence, plasmid
		ARGs
Isolate ID	Source	NUM_FOUND	aac(6')-Ie/aph(2")-Ia	aac(6')	aac(6')-Ii	aac(6')-Iid	aadD1	ant(6)-Ia	ant(9)-Ia	aph(3')-IIIa	cat-TC	catA	cfr	dfrE	dfrF	dfrG	eat(A)	erm(A)	erm(B)	erm(T)	fexA	lnu(A)	lnu(B)	lnu(G)	lsa(A)	lsa(E)	msr(C)	optrA	sat4	spw	tet(L)	tet(M)	tet(S)	vanA	vanB	vanC	vanH-A	vanH-B	vanR	vanS	vanT	vanW	vanX-A	vanX-B	vanXY-C	vanY-A	vanY-B	vanZ-A
BP-H112E-1	Carcass after Hide removal	7		aac(6')					ant(9)-Ia								eat(A)	erm(A)									msr(C)	optrA				tet(M)
BP-H134E-2	Carcass after Hide removal	6		aac(6')													eat(A)		erm(B)								msr(C)				tet(L)	tet(M)
BP-W148E-3	Carcass after final wash	3		aac(6')													eat(A)										msr(C)
BP-R1E-3	Retail beef	3		aac(6')													eat(A)										msr(C)
BP-R2-2	Retail beef	3		aac(6')													eat(A)										msr(C)
ES-A-FC201-08JUN15-0493A	Bovine feces	3		aac(6')													eat(A)										msr(C)
ES-A-FC303-09DEC14-0278B	Bovine feces	3		aac(6')													eat(A)										msr(C)
ES-A-FC303-20OCT14-0206C	Bovine feces	5		aac(6')													eat(A)										msr(C)				tet(L)	tet(M)
ES-A-FC304-08JUN15-0497C	Bovine feces	3		aac(6')													eat(A)										msr(C)
ES-A-FC304-09JUN14-0064E	Bovine feces	4		aac(6')													eat(A)										msr(C)					tet(M)
ES-A-FC307-09DEC14-0280B	Bovine feces	3		aac(6')													eat(A)										msr(C)
ES-A-FC403-11AUG14-0142B	Bovine feces	3		aac(6')													eat(A)										msr(C)
ES-A-FC504-20OCT14-0213A	Bovine feces	3		aac(6')													eat(A)										msr(C)
ES-A-FC504-20OCT14-0213C	Bovine feces	3		aac(6')													eat(A)										msr(C)
ES-A-FC506-09DEC14-0286C	Bovine feces	3		aac(6')													eat(A)										msr(C)
ES-A-FC604-23FEB16-0811C	Bovine feces	6		aac(6')													eat(A)		erm(B)								msr(C)				tet(L)	tet(M)
ES-N-FC074-22JUN15-0512A	Bovine feces	4		aac(6')													eat(A)										msr(C)					tet(M)
ES-N-FC074-28OCT14-0221I	Bovine feces	11		aac(6')				ant(6)-Ia		aph(3')-IIIa							eat(A)		erm(B)				lnu(B)			lsa(E)	msr(C)			spw	tet(L)	tet(M)
ES-N-FC121-08DEC15-0710J	Bovine feces	14		aac(6')				ant(6)-Ia								dfrG	eat(A)	erm(A)	erm(B)		fexA		lnu(B)			lsa(E)	msr(C)	optrA		spw	tet(L)	tet(M)
ES-S-FC022-12MAY14-0021A	Bovine feces	4		aac(6')													eat(A)										msr(C)					tet(M)
ES-S-FC032-15SEP14-0166C	Bovine feces	3		aac(6')													eat(A)										msr(C)
ES-S-FC066-12MAY14-0103C	Bovine feces	3		aac(6')													eat(A)										msr(C)
ES-S-FC072-12MAY14-0029A	Bovine feces	9		aac(6')				ant(6)-Ia									eat(A)						lnu(B)			lsa(E)	msr(C)			spw	tet(L)	tet(M)
ES-S-FC072-12MAY14-0029B	Bovine feces	4		aac(6')													eat(A)										msr(C)					tet(M)
ES-S-FC200-14SEP15-0603I	Bovine feces	10		aac(6')				ant(6)-Ia	ant(9)-Ia								eat(A)	erm(A)	erm(B)								msr(C)	optrA			tet(L)	tet(M)
ES-S-FC302-14MAR16-0826B	Bovine feces	9		aac(6')			aadD1		ant(9)-Ia								eat(A)	erm(A)	erm(B)								msr(C)	optrA			tet(L)
ES-S-FC302-14SEP15-0606I	Bovine feces	14		aac(6')				ant(6)-Ia	ant(9)-Ia	aph(3')-IIIa							eat(A)	erm(A)	erm(B)				lnu(B)			lsa(E)	msr(C)	optrA		spw	tet(L)	tet(M)
ES-S-FC302-14SEP15-0606J	Bovine feces	11		aac(6')				ant(6)-Ia	ant(9)-Ia			catA					eat(A)	erm(A)	erm(B)								msr(C)	optrA			tet(L)	tet(M)
ES-S-FC400-12MAY14-0035B	Bovine feces	4		aac(6')													eat(A)										msr(C)					tet(M)
ES-S-FC400-12MAY14-0035D	Bovine feces	5		aac(6')													eat(A)										msr(C)				tet(L)	tet(M)
ES-S-FC400-12MAY14-0035L	Bovine feces	11		aac(6')				ant(6)-Ia	ant(9)-Ia			catA					eat(A)	erm(A)	erm(B)								msr(C)	optrA			tet(L)	tet(M)
ES-S-FC400-20JUL15-0554I	Bovine feces	14		aac(6')				ant(6)-Ia	ant(9)-Ia	aph(3')-IIIa			cfr				eat(A)	erm(A)	erm(B)		fexA						msr(C)	optrA	sat4		tet(L)	tet(M)
ES-S-FC404-20JUL15-0555C	Bovine feces	4			aac(6')-Ii												eat(A)										msr(C)					tet(M)
ES-S-FC404-20JUL15-0555I	Bovine feces	9		aac(6')			aadD1		ant(9)-Ia								eat(A)	erm(A)	erm(B)								msr(C)	optrA			tet(L)
ES-S-FC504-12MAY14-0113I	Bovine feces	9		aac(6')				ant(6)-Ia		aph(3')-IIIa							eat(A)		erm(B)								msr(C)		sat4		tet(L)	tet(M)
ES-V-FC010-21SEP15-0614C	Bovine feces	9		aac(6')				ant(6)-Ia									eat(A)						lnu(B)			lsa(E)	msr(C)			spw	tet(L)	tet(M)
ES-V-FC010-24MAR16-0834B	Bovine feces	3		aac(6')													eat(A)										msr(C)
ES-V-FC021-14JUL14-0119B	Bovine feces	4		aac(6')													eat(A)										msr(C)					tet(M)
ES-V-FC021-21SEP15-0616A	Bovine feces	6		aac(6')													eat(A)							lnu(G)			msr(C)				tet(L)	tet(M)
ES-V-FC021-21SEP15-0616B	Bovine feces	3		aac(6')													eat(A)										msr(C)
ES-V-FC021-24MAR16-0836K	Bovine feces	13		aac(6')				ant(6)-Ia	ant(9)-Ia	aph(3')-IIIa							eat(A)	erm(A)	erm(B)				lnu(B)			lsa(E)	msr(C)			spw	tet(L)	tet(M)
ES-V-FC026-10NOV15-0670I	Bovine feces	5		aac(6')													eat(A)		erm(B)								msr(C)					tet(M)
ES-V-FC026-10NOV15-0670J	Bovine feces	5		aac(6')													eat(A)		erm(B)								msr(C)					tet(M)
ES-V-FC045-12NOV14-0241J	Bovine feces	6		aac(6')													eat(A)		erm(B)								msr(C)				tet(L)	tet(M)
ES-V-FC052-23SEP14-0188I	Bovine feces	5		aac(6')													eat(A)		erm(B)								msr(C)					tet(M)
ES-V-FC069-12NOV14-0243K	Bovine feces	10		aac(6')				ant(6)-Ia									eat(A)		erm(B)				lnu(B)			lsa(E)	msr(C)			spw	tet(L)	tet(M)
ES-V-FC089-23SEP14-0191C	Bovine feces	4		aac(6')													eat(A)										msr(C)					tet(M)
ES-V-FC106-21SEP15-0625K	Bovine feces	6			aac(6')-Ii												eat(A)		erm(B)								msr(C)				tet(L)	tet(M)
ES-V-FC115-23SEP14-0194A	Bovine feces	4		aac(6')													eat(A)										msr(C)					tet(M)
ES-V-FC118-21SEP15-0626I	Bovine feces	6		aac(6')													eat(A)		erm(B)								msr(C)				tet(L)	tet(M)
ES-V-FC121-12NOV14-0251A	Bovine feces	10			aac(6')-Ii			ant(6)-Ia									eat(A)		erm(B)				lnu(B)			lsa(E)	msr(C)			spw	tet(L)	tet(M)
ES-V-FC121-12NOV14-0251I	Bovine feces	10		aac(6')				ant(6)-Ia									eat(A)		erm(B)				lnu(B)			lsa(E)	msr(C)			spw	tet(L)	tet(M)
ES-V-FC121-12NOV14-0251J	Bovine feces	10		aac(6')				ant(6)-Ia									eat(A)		erm(B)				lnu(B)			lsa(E)	msr(C)			spw	tet(L)	tet(M)
ES-V-FC121-12NOV14-0251K	Bovine feces	10		aac(6')				ant(6)-Ia									eat(A)		erm(B)				lnu(B)			lsa(E)	msr(C)			spw	tet(L)	tet(M)
ES-V-FC121-14JUL15-0539J	Bovine feces	6		aac(6')													eat(A)		erm(B)								msr(C)				tet(L)	tet(M)
ES-V-FC121-19JAN16-0770I	Bovine feces	5		aac(6')													eat(A)		erm(B)								msr(C)					tet(M)
ES-V-FC132-10NOV15-0680I	Bovine feces	6		aac(6')													eat(A)		erm(B)								msr(C)				tet(L)	tet(M)
ES-V-FC132-24MAR16-0845J	Bovine feces	6			aac(6')-Ii												eat(A)		erm(B)								msr(C)				tet(L)	tet(M)
ES-V-FC142-10NOV15-0681A	Bovine feces	10		aac(6')				ant(6)-Ia									eat(A)		erm(B)				lnu(B)			lsa(E)	msr(C)			spw	tet(L)	tet(M)
ES-V-FC142-10NOV15-0681B	Bovine feces	10		aac(6')				ant(6)-Ia									eat(A)		erm(B)				lnu(B)			lsa(E)	msr(C)			spw	tet(L)	tet(M)
ES-V-FC142-10NOV15-0681I	Bovine feces	11		aac(6')				ant(6)-Ia		aph(3')-IIIa							eat(A)		erm(B)				lnu(B)			lsa(E)	msr(C)			spw	tet(L)	tet(M)
ES-S-CB001-14SEP15-0121K	Catch basin	14		aac(6')				ant(6)-Ia	ant(9)-Ia	aph(3')-IIIa							eat(A)	erm(A)	erm(B)				lnu(B)			lsa(E)	msr(C)	optrA		spw	tet(L)	tet(M)
ES-V-CB001-10NOV15-0139J	Catch basin	5			aac(6')-Ii												eat(A)		erm(B)								msr(C)					tet(M)
ES-V-CB001-26MAY15-0093J	Catch basin	10		aac(6')				ant(6)-Ia									eat(A)		erm(B)				lnu(B)			lsa(E)	msr(C)			spw	tet(L)	tet(M)
ES-V-CB001-30MAR2015-0069I	Catch basin	6		aac(6')													eat(A)		erm(B)								msr(C)				tet(L)	tet(M)
ES-V-CB002-14JUL15-0104A	Catch basin	5		aac(6')													eat(A)		erm(B)								msr(C)					tet(M)
ES-V-CB002-21SEP15-0127I	Catch basin	6		aac(6')													eat(A)		erm(B)								msr(C)				tet(L)	tet(M)
ES-V-CB002-30MAR2015-0070J	Catch basin	8		aac(6')				ant(6)-Ia									eat(A)		erm(B)					lnu(G)			msr(C)				tet(L)	tet(M)
SWEnt-0932	Catch basin	3		aac(6')													eat(A)										msr(C)
SWEnt-0933	Catch basin	4			aac(6')-Ii												eat(A)										msr(C)					tet(M)
SWEnt-1208	Catch basin	3		aac(6')													eat(A)										msr(C)
SWEnt-1210	Catch basin	3		aac(6')													eat(A)										msr(C)
SWEnt-1216	Catch basin	4		aac(6')													eat(A)										msr(C)					tet(M)
SWEntR-0048	Catch basin	6		aac(6')													eat(A)		erm(B)								msr(C)				tet(L)	tet(M)
SWEntR-0225	Catch basin	6		aac(6')													eat(A)		erm(B)								msr(C)				tet(L)	tet(M)
SWEntR-0235	Catch basin	5		aac(6')				ant(6)-Ia									eat(A)		erm(B)								msr(C)
SWEntR-0303	Catch basin	6		aac(6')				ant(6)-Ia									eat(A)		erm(B)								msr(C)					tet(M)
SWEntR-0309	Catch basin	10			aac(6')-Ii			ant(6)-Ia	ant(9)-Ia			catA					eat(A)	erm(A)									msr(C)	optrA			tet(L)	tet(M)
SWEntR-0338	Catch basin	5		aac(6')													eat(A)		erm(B)								msr(C)					tet(M)
SWEntR-0348	Catch basin	6		aac(6')													eat(A)		erm(B)								msr(C)				tet(L)	tet(M)
SWEntR-0379	Catch basin	5		aac(6')													eat(A)		erm(B)								msr(C)					tet(M)
SWEntR-0383	Catch basin	5		aac(6')													eat(A)		erm(B)								msr(C)					tet(M)
SWEntR-0385	Catch basin	5		aac(6')													eat(A)		erm(B)								msr(C)					tet(M)
SWEntR-0386	Catch basin	5		aac(6')													eat(A)		erm(B)								msr(C)					tet(M)
SWEntR-0396	Catch basin	11		aac(6')				ant(6)-Ia	ant(9)-Ia			catA					eat(A)	erm(A)	erm(B)								msr(C)	optrA			tet(L)	tet(M)
Ent-0179	Catch basin	3		aac(6')													eat(A)										msr(C)
EntR-0150	Catch basin	11		aac(6')				ant(6)-Ia		aph(3')-IIIa							eat(A)		erm(B)				lnu(B)			lsa(E)	msr(C)			spw	tet(L)	tet(M)
EntR-0158	Catch basin	6			aac(6')-Ii												eat(A)		erm(B)								msr(C)				tet(L)	tet(M)
EntR-0182	Catch basin	6		aac(6')													eat(A)		erm(B)								msr(C)				tet(L)	tet(M)
EntR-0183	Catch basin	5		aac(6')													eat(A)		erm(B)								msr(C)					tet(M)
SWEnt-0923	Surface water	3		aac(6')													eat(A)										msr(C)
SWEnt-0924	Surface water	6		aac(6')													eat(A)		erm(B)								msr(C)				tet(L)	tet(M)
SWEnt-0939	Surface water	3			aac(6')-Ii												eat(A)										msr(C)
SWEnt-0943	Surface water	4		aac(6')													eat(A)										msr(C)					tet(M)
SWEnt-0978	Surface water	3		aac(6')													eat(A)										msr(C)
SWEnt-0980	Surface water	5		aac(6')													eat(A)										msr(C)				tet(L)	tet(M)
SWEnt-0984	Surface water	3		aac(6')													eat(A)										msr(C)
SWEnt-1012	Surface water	3		aac(6')													eat(A)										msr(C)
SWEnt-1013	Surface water	3		aac(6')													eat(A)										msr(C)
SWEnt-1077	Surface water	3		aac(6')													eat(A)										msr(C)
SWEnt-1143	Surface water	4		aac(6')													eat(A)										msr(C)					tet(M)
SWEnt-1160	Surface water	2		aac(6')																							msr(C)
SWEnt-1169	Surface water	4		aac(6')													eat(A)										msr(C)					tet(M)
SWEnt-1171	Surface water	3		aac(6')													eat(A)										msr(C)
SWEnt-1192	Surface water	5		aac(6')													eat(A)		erm(B)								msr(C)					tet(M)
SWEnt-1193	Surface water	3		aac(6')													eat(A)										msr(C)
SWEnt-1194	Surface water	3		aac(6')													eat(A)										msr(C)
SWEnt-1195	Surface water	5		aac(6')													eat(A)										msr(C)				tet(L)	tet(M)
SWEnt-1198	Surface water	3		aac(6')													eat(A)										msr(C)
SWEntR-0113	Surface water	6		aac(6')													eat(A)		erm(B)								msr(C)				tet(L)	tet(M)
SWEntR-0124	Surface water	5		aac(6')													eat(A)		erm(B)								msr(C)					tet(M)
SWEntR-0229	Surface water	7		aac(6')													eat(A)		erm(B)			lnu(A)					msr(C)				tet(L)	tet(M)
SWEntR-0253	Surface water	6			aac(6')-Ii												eat(A)		erm(B)								msr(C)				tet(L)	tet(M)
SWEntR-0256	Surface water	4		aac(6')													eat(A)		erm(B)								msr(C)
SWEntR-0262	Surface water	3		aac(6')													eat(A)										msr(C)
SWEntR-0266	Surface water	4		aac(6')													eat(A)		erm(B)								msr(C)
SWEntR-0269	Surface water	5			aac(6')-Ii												eat(A)		erm(B)								msr(C)					tet(M)
SWEntR-0331	Surface water	5		aac(6')													eat(A)		erm(B)								msr(C)					tet(M)
SWEntR-0335	Surface water	5		aac(6')													eat(A)		erm(B)								msr(C)					tet(M)
SWEntR-0358	Surface water	6		aac(6')													eat(A)		erm(B)								msr(C)				tet(L)	tet(M)
SWEntR-0363	Surface water	5		aac(6')													eat(A)		erm(B)								msr(C)					tet(M)
SWEntR-0364	Surface water	6			aac(6')-Ii												eat(A)		erm(B)								msr(C)				tet(L)	tet(M)
SWEntR-0365	Surface water	11		aac(6')				ant(6)-Ia		aph(3')-IIIa							eat(A)		erm(B)				lnu(B)			lsa(E)	msr(C)			spw	tet(L)	tet(M)
Ent-0004	Surface water	4			aac(6')-Ii												eat(A)										msr(C)						tet(S)
Ent-0010	Surface water	3			aac(6')-Ii												eat(A)										msr(C)
Ent-0013	Surface water	3		aac(6')													eat(A)										msr(C)
Ent-0032	Surface water	3		aac(6')													eat(A)										msr(C)
Ent-0081	Surface water	3		aac(6')													eat(A)										msr(C)
Ent-0086	Surface water	6		aac(6')													eat(A)		erm(B)								msr(C)				tet(L)	tet(M)
Ent-0189	Surface water	5		aac(6')													eat(A)										msr(C)				tet(L)	tet(M)
Ent-0332	Surface water	9		aac(6')				ant(6)-Ia									eat(A)						lnu(B)			lsa(E)	msr(C)			spw	tet(L)	tet(M)
Ent-0336	Surface water	5		aac(6')													eat(A)		erm(B)								msr(C)					tet(M)
EntR-0001	Surface water	6		aac(6')													eat(A)		erm(B)								msr(C)				tet(L)	tet(M)
EntR-0008	Surface water	6		aac(6')													eat(A)		erm(B)								msr(C)				tet(L)	tet(M)
EntR-0041	Surface water	5		aac(6')													eat(A)		erm(B)								msr(C)					tet(M)
EntR-0194	Surface water	6		aac(6')													eat(A)		erm(B)								msr(C)				tet(L)	tet(M)
ES-C-ST001-01FEB16-0145I	Sewage influent	3		aac(6')													eat(A)										msr(C)
ES-C-ST001-01FEB16-0145J	Sewage influent	3		aac(6')													eat(A)										msr(C)
ES-C-ST001-01FEB16-0145K	Sewage influent	3		aac(6')													eat(A)										msr(C)
ES-C-ST001-04JUL16-0154I	Sewage influent	3		aac(6')													eat(A)										msr(C)
ES-C-ST001-05OCT15-0134A	Sewage influent	3		aac(6')													eat(A)										msr(C)
ES-C-ST001-05OCT15-0134B	Sewage influent	3		aac(6')													eat(A)										msr(C)
ES-C-ST001-05OCT15-0134C	Sewage influent	3		aac(6')													eat(A)										msr(C)
ES-C-ST001-05OCT15-0134E	Sewage influent	3		aac(6')													eat(A)										msr(C)
ES-C-ST001-05OCT15-0134L	Sewage influent	7			aac(6')-Ii			ant(6)-Ia									eat(A)		erm(B)								msr(C)				tet(L)	tet(M)
ES-C-ST001-07DEC15-0141E	Sewage influent	3			aac(6')-Ii												eat(A)										msr(C)
ES-C-ST001-07DEC15-0141M	Sewage influent	7		aac(6')										dfrE			eat(A)								lsa(A)		msr(C)				tet(L)	tet(M)
ES-C-ST001-15JUN15-0096K	Sewage influent	6		aac(6')													eat(A)		erm(B)			lnu(A)					msr(C)					tet(M)
ES-C-ST001-25AUG14-0039D	Sewage influent	3		aac(6')													eat(A)										msr(C)
ES-C-ST001-25AUG14-0039E	Sewage influent	3		aac(6')													eat(A)										msr(C)
ES-C-ST001-25AUG15-0117B	Sewage influent	3		aac(6')													eat(A)										msr(C)
ES-C-ST001-25AUG15-0117D	Sewage influent	3		aac(6')													eat(A)										msr(C)
ES-C-ST001-25AUG15-0117E	Sewage influent	3		aac(6')													eat(A)										msr(C)
ES-C-ST001-25AUG15-0117I	Sewage influent	6		aac(6')													eat(A)			erm(T)							msr(C)				tet(L)	tet(M)
ES-C-ST001-25AUG15-0117M	Sewage influent	3		aac(6')													eat(A)										msr(C)
ES-C-ST001-27APR15-0081E	Sewage influent	4		aac(6')													eat(A)										msr(C)					tet(M)
ES-C-ST001-27APR15-0081L	Sewage influent	6	aac(6')-Ie/aph(2")-Ia		aac(6')-Ii											dfrG	eat(A)		erm(B)								msr(C)
ES-C-ST002-01FEB16-0146B	Sewage effluent	3		aac(6')													eat(A)										msr(C)
ES-C-ST002-01FEB16-0146C	Sewage effluent	3		aac(6')													eat(A)										msr(C)
ES-C-ST002-01FEB16-0146D	Sewage effluent	3		aac(6')													eat(A)										msr(C)
ES-C-ST002-05OCT15-0135A	Sewage effluent	3		aac(6')													eat(A)										msr(C)
ES-C-ST002-05OCT15-0135B	Sewage effluent	3		aac(6')													eat(A)										msr(C)
ES-C-ST002-05OCT15-0135C	Sewage effluent	3			aac(6')-Ii												eat(A)										msr(C)
ES-C-ST002-07DEC15-0142A	Sewage effluent	4			aac(6')-Ii									dfrE			eat(A)										msr(C)
ES-C-ST002-07DEC15-0142B	Sewage effluent	6		aac(6')						aph(3')-IIIa				dfrE			eat(A)										msr(C)					tet(M)
ES-C-ST002-07DEC15-0142C	Sewage effluent	7		aac(6')						aph(3')-IIIa				dfrE			eat(A)										msr(C)		sat4			tet(M)
ES-C-ST002-07DEC15-0142D	Sewage effluent	4		aac(6')													eat(A)										msr(C)					tet(M)
ES-C-ST002-07DEC15-0142E	Sewage effluent	8		aac(6')						aph(3')-IIIa				dfrE			eat(A)								lsa(A)		msr(C)		sat4	spw
ES-C-ST002-07DEC15-0142I	Sewage effluent	7		aac(6')										dfrE			eat(A)		erm(B)						lsa(A)		msr(C)					tet(M)
ES-M-ST001-03MAR15-0067A	Sewage influent	3		aac(6')													eat(A)										msr(C)
ES-M-ST001-03MAY16-0152A	Sewage influent	3		aac(6')													eat(A)										msr(C)
ES-M-ST001-03MAY16-0152E	Sewage influent	6		aac(6')											dfrF		eat(A)		erm(B)								msr(C)					tet(M)
ES-M-ST001-03MAY16-0152J	Sewage influent	3		aac(6')													eat(A)										msr(C)
ES-M-ST001-03MAY16-0152L	Sewage influent	5	aac(6')-Ie/aph(2")-Ia	aac(6')													eat(A)		erm(B)								msr(C)
ES-M-ST001-03MAY16-0152M	Sewage influent	3		aac(6')													eat(A)										msr(C)
ES-M-ST001-03NOV15-0137A	Sewage influent	6		aac(6')													eat(A)							lnu(G)			msr(C)				tet(L)	tet(M)
ES-M-ST001-03NOV15-0137C	Sewage influent	3		aac(6')													eat(A)										msr(C)
ES-M-ST001-03NOV15-0137E	Sewage influent	3		aac(6')													eat(A)										msr(C)
ES-M-ST001-08MAR16-0147B	Sewage influent	3		aac(6')													eat(A)										msr(C)
ES-M-ST001-08MAR16-0147E	Sewage influent	3		aac(6')													eat(A)										msr(C)
ES-M-ST001-08MAR16-0147I	Sewage influent	3		aac(6')													eat(A)										msr(C)
ES-M-ST001-08MAR16-0147L	Sewage influent	5	aac(6')-Ie/aph(2")-Ia	aac(6')													eat(A)		erm(B)								msr(C)
ES-M-ST001-08MAR16-0147M	Sewage influent	6		aac(6')											dfrF		eat(A)		erm(B)								msr(C)					tet(M)
ES-M-ST001-13OCT14-0050M	Sewage influent	5		aac(6')													eat(A)		erm(B)								msr(C)					tet(M)
ES-M-ST001-15SEP15-0124I	Sewage influent	3		aac(6')													eat(A)										msr(C)
ES-M-ST001-15SEP15-0124J	Sewage influent	3		aac(6')													eat(A)										msr(C)
ES-M-ST001-15SEP15-0124K	Sewage influent	3		aac(6')													eat(A)										msr(C)
ES-M-ST001-15SEP15-0124M	Sewage influent	3		aac(6')													eat(A)										msr(C)
ES-M-ST001-23NOV14-0060D	Sewage influent	8		aac(6')				ant(6)-Ia							dfrF		eat(A)						lnu(B)			lsa(E)	msr(C)					tet(M)
ES-M-ST002-03NOV15-0138B	Sewage effluent	3		aac(6')													eat(A)										msr(C)
ES-M-ST002-03NOV15-0138C	Sewage effluent	3		aac(6')													eat(A)										msr(C)
ES-M-ST002-03NOV15-0138D	Sewage effluent	3		aac(6')													eat(A)										msr(C)
CNS-0120	Human clinical	3		aac(6')													eat(A)										msr(C)
CNS-0171	Human clinical	5		aac(6')											dfrF	dfrG	eat(A)										msr(C)
CNS-0176	Human clinical	10	aac(6')-Ie/aph(2")-Ia	aac(6')				ant(6)-Ia		aph(3')-IIIa					dfrF	dfrG	eat(A)		erm(B)								msr(C)		sat4
CNS-0211	Human clinical	3		aac(6')													eat(A)										msr(C)
CNS-0215	Human clinical	3		aac(6')													eat(A)										msr(C)
CNS-0216	Human clinical	9		aac(6')				ant(6)-Ia		aph(3')-IIIa					dfrF	dfrG	eat(A)		erm(B)								msr(C)		sat4
CNS-0441	Human clinical	3		aac(6')													eat(A)										msr(C)
CNS-0554	Human clinical	7		aac(6')												dfrG	eat(A)			erm(T)							msr(C)				tet(L)	tet(M)
CNS-0590	Human clinical	3		aac(6')													eat(A)										msr(C)
CNS-0641	Human clinical	14		aac(6')				ant(6)-Ia		aph(3')-IIIa					dfrF		eat(A)		erm(B)								msr(C)		sat4			tet(M)		vanA			vanH-A						vanX-A			vanY-A		vanZ-A
CNS-0721	Human clinical	6		aac(6')												dfrG	eat(A)			erm(T)							msr(C)				tet(L)
CNS-0734	Human clinical	9		aac(6')				ant(6)-Ia		aph(3')-IIIa					dfrF	dfrG	eat(A)		erm(B)								msr(C)		sat4
CNS-0790	Human clinical	9		aac(6')				ant(6)-Ia		aph(3')-IIIa					dfrF	dfrG	eat(A)		erm(B)								msr(C)		sat4
CNS-0794	Human clinical	5		aac(6')											dfrF		eat(A)		erm(B)								msr(C)
CNS-0901	Human clinical	7		aac(6')												dfrG	eat(A)			erm(T)							msr(C)				tet(L)	tet(M)
CNS-0940	Human clinical	6		aac(6')											dfrF	dfrG	eat(A)		erm(B)								msr(C)
CNS-0972	Human clinical	7	aac(6')-Ie/aph(2")-Ia	aac(6')												dfrG	eat(A)			erm(T)							msr(C)				tet(L)
CNS-1001	Human clinical	10	aac(6')-Ie/aph(2")-Ia	aac(6')				ant(6)-Ia		aph(3')-IIIa					dfrF	dfrG	eat(A)		erm(B)								msr(C)		sat4
CNS-1042	Human clinical	9		aac(6')				ant(6)-Ia		aph(3')-IIIa					dfrF	dfrG	eat(A)		erm(B)								msr(C)		sat4
CNS-1050	Human clinical	10	aac(6')-Ie/aph(2")-Ia	aac(6')				ant(6)-Ia		aph(3')-IIIa					dfrF	dfrG	eat(A)		erm(B)								msr(C)		sat4
CNS-1332	Human clinical	8		aac(6')											dfrF	dfrG	eat(A)										msr(C)							vanA			vanH-A						vanX-A
CNS-1359	Human clinical	6		aac(6')												dfrG	eat(A)										msr(C)				tet(L)	tet(M)
CNS-1438	Human clinical	7		aac(6')										dfrE	dfrF	dfrG	eat(A)		erm(B)								msr(C)
CNS-1531	Human clinical	11	aac(6')-Ie/aph(2")-Ia	aac(6')				ant(6)-Ia		aph(3')-IIIa						dfrG	eat(A)		erm(B)								msr(C)		sat4		tet(L)	tet(M)
CNS-1659	Human clinical	5		aac(6')											dfrF	dfrG	eat(A)										msr(C)
CNS-1689	Human clinical	10		aac(6')				ant(6)-Ia		aph(3')-IIIa						dfrG	eat(A)		erm(B)								msr(C)		sat4		tet(L)	tet(M)
CNS-210	Human clinical	3		aac(6')													eat(A)										msr(C)
CNS-564	Human clinical	6		aac(6')											dfrF	dfrG	eat(A)										msr(C)					tet(M)
SS-0003	Human clinical	6		aac(6')											dfrF	dfrG	eat(A)		erm(B)								msr(C)
SS-0013	Human clinical	3		aac(6')													eat(A)										msr(C)
SS-0015	Human clinical	9	aac(6')-Ie/aph(2")-Ia	aac(6')				ant(6)-Ia		aph(3')-IIIa							eat(A)		erm(B)								msr(C)				tet(L)	tet(M)
SS-0018	Human clinical	3		aac(6')													eat(A)										msr(C)
SS-0024	Human clinical	6		aac(6')											dfrF	dfrG	eat(A)		erm(B)								msr(C)
SS-0026	Human clinical	11		aac(6')				ant(6)-Ia		aph(3')-IIIa							eat(A)		erm(B)				lnu(B)			lsa(E)	msr(C)		sat4	spw		tet(M)
SS-0036	Human clinical	9	aac(6')-Ie/aph(2")-Ia	aac(6')				ant(6)-Ia		aph(3')-IIIa							eat(A)		erm(B)								msr(C)				tet(L)	tet(M)
SS-0046	Human clinical	12		aac(6')						aph(3')-IIIa						dfrG	eat(A)		erm(B)				lnu(B)			lsa(E)	msr(C)		sat4	spw	tet(L)	tet(M)
VRE-0003	Human clinical VRE	11		aac(6')											dfrF	dfrG	eat(A)		erm(B)								msr(C)							vanA			vanH-A		vanR	vanS			vanX-A
VRE-0005	Human clinical VRE	12		aac(6')												dfrG	eat(A)		erm(B)								msr(C)							vanA			vanH-A		vanR	vanS			vanX-A			vanY-A		vanZ-A
VRE-0007	Human clinical VRE	11		aac(6')											dfrF	dfrG	eat(A)		erm(B)								msr(C)							vanA			vanH-A		vanR	vanS			vanX-A
VRE-0008	Human clinical VRE	13		aac(6')											dfrF	dfrG	eat(A)		erm(B)								msr(C)							vanA			vanH-A		vanR	vanS			vanX-A			vanY-A		vanZ-A
VRE-0009	Human clinical VRE	13		aac(6')											dfrF	dfrG	eat(A)		erm(B)								msr(C)							vanA			vanH-A		vanR	vanS			vanX-A			vanY-A		vanZ-A
VRE-0010	Human clinical VRE	10		aac(6')											dfrF	dfrG	eat(A)		erm(B)															vanA			vanH-A		vanR	vanS			vanX-A
VRE-0011	Human clinical VRE	11		aac(6')											dfrF	dfrG	eat(A)		erm(B)								msr(C)							vanA			vanH-A		vanR	vanS			vanX-A
VRE-0012	Human clinical VRE	17		aac(6')				ant(6)-Ia		aph(3')-IIIa					dfrF		eat(A)		erm(B)								msr(C)		sat4		tet(L)	tet(M)		vanA			vanH-A		vanR	vanS			vanX-A			vanY-A		vanZ-A
VRE-0013	Human clinical VRE	11		aac(6')											dfrF	dfrG	eat(A)		erm(B)								msr(C)					tet(M)		vanA			vanH-A			vanS			vanX-A
VRE-0014	Human clinical VRE	16		aac(6')				ant(6)-Ia		aph(3')-IIIa					dfrF	dfrG	eat(A)		erm(B)								msr(C)		sat4					vanA			vanH-A		vanR	vanS			vanX-A			vanY-A		vanZ-A
VRE-0015	Human clinical VRE	11		aac(6')											dfrF	dfrG	eat(A)		erm(B)								msr(C)							vanA			vanH-A		vanR	vanS			vanX-A
VRE-0016	Human clinical VRE	16		aac(6')				ant(6)-Ia		aph(3')-IIIa					dfrF		eat(A)										msr(C)		sat4		tet(L)	tet(M)		vanA			vanH-A		vanR	vanS			vanX-A			vanY-A		vanZ-A
VRE-0017	Human clinical VRE	11		aac(6')											dfrF	dfrG	eat(A)		erm(B)								msr(C)							vanA			vanH-A		vanR	vanS			vanX-A
VRE-0018	Human clinical VRE	11		aac(6')											dfrF	dfrG	eat(A)		erm(B)								msr(C)							vanA			vanH-A		vanR	vanS			vanX-A
VRE-0019	Human clinical VRE	16		aac(6')				ant(6)-Ia		aph(3')-IIIa					dfrF	dfrG	eat(A)		erm(B)								msr(C)		sat4					vanA			vanH-A		vanR	vanS			vanX-A			vanY-A		vanZ-A
VRE-0020	Human clinical VRE	10		aac(6')												dfrG	eat(A)		erm(B)								msr(C)							vanA			vanH-A		vanR	vanS			vanX-A
VRE-0021	Human clinical VRE	11		aac(6')											dfrF	dfrG	eat(A)		erm(B)								msr(C)							vanA			vanH-A		vanR	vanS			vanX-A
VRE-0022	Human clinical VRE	10		aac(6')											dfrF		eat(A)		erm(B)								msr(C)							vanA			vanH-A		vanR	vanS			vanX-A
VRE-0023	Human clinical VRE	17		aac(6')				ant(6)-Ia		aph(3')-IIIa					dfrF		eat(A)		erm(B)								msr(C)		sat4		tet(L)	tet(M)		vanA			vanH-A		vanR	vanS			vanX-A			vanY-A		vanZ-A
VRE-0024	Human clinical VRE	16		aac(6')				ant(6)-Ia		aph(3')-IIIa					dfrF	dfrG	eat(A)		erm(B)								msr(C)		sat4					vanA			vanH-A		vanR	vanS			vanX-A			vanY-A		vanZ-A
VRE-0025	Human clinical VRE	11		aac(6')											dfrF	dfrG	eat(A)		erm(B)								msr(C)							vanA			vanH-A		vanR	vanS			vanX-A
VRE-0026	Human clinical VRE	16	aac(6')-Ie/aph(2")-Ia	aac(6')				ant(6)-Ia		aph(3')-IIIa						dfrG	eat(A)		erm(B)								msr(C)				tet(L)			vanA			vanH-A		vanR	vanS			vanX-A			vanY-A		vanZ-A
VRE-0027	Human clinical VRE	12		aac(6')											dfrF	dfrG	eat(A)		erm(B)								msr(C)					tet(M)		vanA			vanH-A		vanR	vanS			vanX-A
VRE-0028	Human clinical VRE	11		aac(6')											dfrF	dfrG	eat(A)		erm(B)								msr(C)							vanA			vanH-A		vanR	vanS			vanX-A
VRE-0029	Human clinical VRE	11		aac(6')											dfrF	dfrG	eat(A)		erm(B)								msr(C)							vanA			vanH-A		vanR	vanS			vanX-A
VRE-0030	Human clinical VRE	16		aac(6')						aph(3')-IIIa					dfrF		eat(A)		erm(B)								msr(C)		sat4					vanA		vanC	vanH-A		vanR	vanS	vanT		vanX-A		vanXY-C	vanY-A
VRE-0031	Human clinical VRE	18	aac(6')-Ie/aph(2")-Ia	aac(6')				ant(6)-Ia		aph(3')-IIIa					dfrF		eat(A)		erm(B)								msr(C)		sat4		tet(L)	tet(M)		vanA			vanH-A		vanR	vanS			vanX-A			vanY-A		vanZ-A
VRE-0032	Human clinical VRE	11		aac(6')											dfrF	dfrG	eat(A)		erm(B)								msr(C)							vanA			vanH-A		vanR	vanS			vanX-A
VRE-0033	Human clinical VRE	15		aac(6')				ant(6)-Ia		aph(3')-IIIa							eat(A)		erm(B)								msr(C)				tet(L)	tet(M)		vanA			vanH-A		vanR	vanS			vanX-A			vanY-A		vanZ-A
VRE-0034	Human clinical VRE	11		aac(6')											dfrF	dfrG	eat(A)		erm(B)								msr(C)							vanA			vanH-A		vanR	vanS			vanX-A
VRE-0035	Human clinical VRE	10		aac(6')												dfrG	eat(A)		erm(B)								msr(C)							vanA			vanH-A		vanR	vanS			vanX-A
VRE-0036	Human clinical VRE	16		aac(6')				ant(6)-Ia		aph(3')-IIIa					dfrF	dfrG	eat(A)		erm(B)								msr(C)		sat4					vanA			vanH-A		vanR	vanS			vanX-A			vanY-A		vanZ-A
VRE-0037	Human clinical VRE	16		aac(6')				ant(6)-Ia		aph(3')-IIIa					dfrF	dfrG	eat(A)		erm(B)								msr(C)		sat4					vanA			vanH-A		vanR	vanS			vanX-A			vanY-A		vanZ-A
VRE-0038	Human clinical VRE	11		aac(6')											dfrF	dfrG	eat(A)		erm(B)								msr(C)							vanA			vanH-A		vanR	vanS			vanX-A
VRE-0039	Human clinical VRE	12		aac(6')											dfrF	dfrG	eat(A)		erm(B)								msr(C)					tet(M)		vanA			vanH-A		vanR	vanS			vanX-A
VRE-0040	Human clinical VRE	16		aac(6')				ant(6)-Ia		aph(3')-IIIa					dfrF	dfrG	eat(A)		erm(B)								msr(C)		sat4					vanA			vanH-A		vanR	vanS			vanX-A			vanY-A		vanZ-A
VRE-0043	Human clinical VRE	15		aac(6')				ant(6)-Ia		aph(3')-IIIa							eat(A)		erm(B)								msr(C)				tet(L)	tet(M)		vanA			vanH-A		vanR	vanS			vanX-A			vanY-A		vanZ-A
VRE-0044	Human clinical VRE	16	aac(6')-Ie/aph(2")-Ia	aac(6')				ant(6)-Ia		aph(3')-IIIa							eat(A)		erm(B)								msr(C)				tet(L)	tet(M)		vanA			vanH-A		vanR	vanS			vanX-A			vanY-A		vanZ-A
VRE-0045	Human clinical VRE	16		aac(6')				ant(6)-Ia		aph(3')-IIIa					dfrF	dfrG	eat(A)		erm(B)								msr(C)		sat4					vanA			vanH-A		vanR	vanS			vanX-A			vanY-A		vanZ-A
VRE-0047	Human clinical VRE	11		aac(6')											dfrF	dfrG	eat(A)		erm(B)								msr(C)							vanA			vanH-A		vanR	vanS			vanX-A
VRE-0048	Human clinical VRE	16		aac(6')				ant(6)-Ia		aph(3')-IIIa					dfrF	dfrG	eat(A)		erm(B)								msr(C)		sat4					vanA			vanH-A		vanR	vanS			vanX-A			vanY-A		vanZ-A
VRE-0049	Human clinical VRE	17		aac(6')				ant(6)-Ia		aph(3')-IIIa					dfrF		eat(A)		erm(B)								msr(C)		sat4		tet(L)	tet(M)		vanA			vanH-A		vanR	vanS			vanX-A			vanY-A		vanZ-A
VRE-0050	Human clinical VRE	16		aac(6')				ant(6)-Ia		aph(3')-IIIa						dfrG	eat(A)		erm(B)								msr(C)		sat4		tet(L)	tet(M)		vanA			vanH-A		vanR	vanS			vanX-A			vanY-A
VRE-0051	Human clinical VRE	11		aac(6')											dfrF	dfrG	eat(A)		erm(B)								msr(C)							vanA			vanH-A		vanR	vanS			vanX-A
VRE-0052	Human clinical VRE	11		aac(6')											dfrF	dfrG	eat(A)		erm(B)								msr(C)							vanA			vanH-A		vanR	vanS			vanX-A
VRE-0053	Human clinical VRE	12	aac(6')-Ie/aph(2")-Ia	aac(6')											dfrF	dfrG	eat(A)		erm(B)								msr(C)							vanA			vanH-A		vanR	vanS			vanX-A
VRE-0054	Human clinical VRE	11		aac(6')											dfrF	dfrG	eat(A)		erm(B)								msr(C)							vanA			vanH-A		vanR	vanS			vanX-A
VRE-0055	Human clinical VRE	11		aac(6')											dfrF	dfrG	eat(A)		erm(B)								msr(C)							vanA			vanH-A		vanR	vanS			vanX-A
VRE-0056	Human clinical VRE	16	aac(6')-Ie/aph(2")-Ia	aac(6')				ant(6)-Ia		aph(3')-IIIa							eat(A)		erm(B)								msr(C)				tet(L)	tet(M)		vanA			vanH-A		vanR	vanS			vanX-A			vanY-A		vanZ-A
VRE-0057	Human clinical VRE	11		aac(6')											dfrF	dfrG	eat(A)		erm(B)								msr(C)							vanA			vanH-A		vanR	vanS			vanX-A
VRE-0058	Human clinical VRE	16		aac(6')				ant(6)-Ia		aph(3')-IIIa					dfrF	dfrG	eat(A)		erm(B)								msr(C)		sat4					vanA			vanH-A		vanR	vanS			vanX-A			vanY-A		vanZ-A
VRE-0059	Human clinical VRE	12		aac(6')											dfrF	dfrG	eat(A)		erm(B)								msr(C)					tet(M)		vanA			vanH-A		vanR	vanS			vanX-A
VRE-0061	Human clinical VRE	16		aac(6')				ant(6)-Ia		aph(3')-IIIa					dfrF	dfrG	eat(A)		erm(B)								msr(C)		sat4					vanA			vanH-A		vanR	vanS			vanX-A			vanY-A		vanZ-A
VRE-0062	Human clinical VRE	13		aac(6')											dfrF	dfrG	eat(A)		erm(B)								msr(C)							vanA			vanH-A		vanR	vanS			vanX-A			vanY-A		vanZ-A
VRE-0063	Human clinical VRE	11		aac(6')											dfrF	dfrG	eat(A)		erm(B)								msr(C)							vanA			vanH-A		vanR	vanS			vanX-A
VRE-0064	Human clinical VRE	14		aac(6')											dfrF	dfrG	eat(A)		erm(B)	erm(T)							msr(C)				tet(L)	tet(M)		vanA			vanH-A		vanR	vanS			vanX-A
VRE-0065	Human clinical VRE	11		aac(6')											dfrF	dfrG	eat(A)		erm(B)								msr(C)							vanA			vanH-A		vanR	vanS			vanX-A
VRE-0066	Human clinical VRE	16		aac(6')				ant(6)-Ia		aph(3')-IIIa					dfrF	dfrG	eat(A)		erm(B)								msr(C)		sat4					vanA			vanH-A		vanR	vanS			vanX-A			vanY-A		vanZ-A
VRE-0067	Human clinical VRE	15		aac(6')				ant(6)-Ia		aph(3')-IIIa							eat(A)		erm(B)								msr(C)				tet(L)	tet(M)		vanA			vanH-A		vanR	vanS			vanX-A			vanY-A		vanZ-A
VRE-0068	Human clinical VRE	11		aac(6')											dfrF	dfrG	eat(A)		erm(B)								msr(C)							vanA			vanH-A		vanR	vanS			vanX-A
VRE-0069	Human clinical VRE	13		aac(6')											dfrF	dfrG	eat(A)		erm(B)								msr(C)							vanA			vanH-A		vanR	vanS			vanX-A			vanY-A		vanZ-A
VRE-0070	Human clinical VRE	14		aac(6')												dfrG	eat(A)		erm(B)	erm(T)							msr(C)				tet(L)	tet(M)		vanA			vanH-A		vanR	vanS			vanX-A			vanY-A
VRE-0071	Human clinical VRE	15		aac(6')				ant(6)-Ia		aph(3')-IIIa							eat(A)		erm(B)								msr(C)				tet(L)	tet(M)		vanA			vanH-A		vanR	vanS			vanX-A			vanY-A		vanZ-A
VRE-0072	Human clinical VRE	12		aac(6')				ant(6)-Ia		aph(3')-IIIa					dfrF	dfrG	eat(A)		erm(B)								msr(C)							vanA			vanH-A			vanS			vanX-A
VRE-0073	Human clinical VRE	16		aac(6')				ant(6)-Ia		aph(3')-IIIa					dfrF	dfrG	eat(A)		erm(B)								msr(C)		sat4					vanA			vanH-A		vanR	vanS			vanX-A			vanY-A		vanZ-A
VRE-0074	Human clinical VRE	11		aac(6')											dfrF	dfrG	eat(A)		erm(B)								msr(C)							vanA			vanH-A		vanR	vanS			vanX-A
VRE-0075	Human clinical VRE	16		aac(6')				ant(6)-Ia		aph(3')-IIIa					dfrF	dfrG	eat(A)		erm(B)								msr(C)		sat4					vanA			vanH-A		vanR	vanS			vanX-A			vanY-A		vanZ-A
VRE-0076	Human clinical VRE	11		aac(6')											dfrF	dfrG	eat(A)		erm(B)								msr(C)							vanA			vanH-A		vanR	vanS			vanX-A
VRE-0077	Human clinical VRE	16		aac(6')				ant(6)-Ia		aph(3')-IIIa					dfrF	dfrG	eat(A)		erm(B)								msr(C)		sat4					vanA			vanH-A		vanR	vanS			vanX-A			vanY-A		vanZ-A
VRE-0078	Human clinical VRE	14		aac(6')						aph(3')-IIIa							eat(A)		erm(B)								msr(C)				tet(L)	tet(M)		vanA			vanH-A		vanR	vanS			vanX-A			vanY-A		vanZ-A
VRE-0080	Human clinical VRE	13		aac(6')				ant(6)-Ia		aph(3')-IIIa					dfrF	dfrG	eat(A)		erm(B)								msr(C)							vanA			vanH-A		vanR	vanS			vanX-A
VRE-0081	Human clinical VRE	10		aac(6')											dfrF	dfrG	eat(A)		erm(B)															vanA			vanH-A		vanR	vanS			vanX-A
VRE-0082	Human clinical VRE	12		aac(6')											dfrF	dfrG	eat(A)		erm(B)								msr(C)					tet(M)		vanA			vanH-A		vanR	vanS			vanX-A
VRE-0083	Human clinical VRE	16	aac(6')-Ie/aph(2")-Ia	aac(6')				ant(6)-Ia		aph(3')-IIIa							eat(A)		erm(B)								msr(C)				tet(L)	tet(M)		vanA			vanH-A		vanR	vanS			vanX-A			vanY-A		vanZ-A
VRE-0084	Human clinical VRE	16		aac(6')		aac(6')-Iid									dfrF	dfrG	eat(A)		erm(B)								msr(C)				tet(L)	tet(M)		vanA			vanH-A		vanR	vanS			vanX-A			vanY-A		vanZ-A
VRE-0085	Human clinical VRE	16		aac(6')				ant(6)-Ia		aph(3')-IIIa					dfrF	dfrG	eat(A)		erm(B)								msr(C)		sat4					vanA			vanH-A		vanR	vanS			vanX-A			vanY-A		vanZ-A
VRE-0086	Human clinical VRE	13		aac(6')											dfrF	dfrG	eat(A)		erm(B)								msr(C)							vanA			vanH-A		vanR	vanS			vanX-A			vanY-A		vanZ-A
VRE-0087	Human clinical VRE	16	aac(6')-Ie/aph(2")-Ia	aac(6')				ant(6)-Ia		aph(3')-IIIa							eat(A)		erm(B)								msr(C)				tet(L)	tet(M)		vanA			vanH-A		vanR	vanS			vanX-A			vanY-A		vanZ-A
VRE-0088	Human clinical VRE	12		aac(6')											dfrF	dfrG	eat(A)		erm(B)								msr(C)					tet(M)		vanA			vanH-A		vanR	vanS			vanX-A
VRE-0089	Human clinical VRE	18		aac(6')						aph(3')-IIIa	cat-TC				dfrF	dfrG	eat(A)		erm(B)	erm(T)							msr(C)		sat4		tet(L)			vanA			vanH-A		vanR	vanS			vanX-A			vanY-A		vanZ-A
VRE-0090	Human clinical VRE	12		aac(6')											dfrF	dfrG	eat(A)		erm(B)															vanA			vanH-A		vanR	vanS			vanX-A			vanY-A		vanZ-A
VRE-0091	Human clinical VRE	16		aac(6')				ant(6)-Ia		aph(3')-IIIa					dfrF	dfrG	eat(A)		erm(B)								msr(C)		sat4					vanA			vanH-A		vanR	vanS			vanX-A			vanY-A		vanZ-A
VRE-0092	Human clinical VRE	16		aac(6')				ant(6)-Ia		aph(3')-IIIa					dfrF	dfrG	eat(A)		erm(B)								msr(C)		sat4					vanA			vanH-A		vanR	vanS			vanX-A			vanY-A		vanZ-A
VRE-0093	Human clinical VRE	11		aac(6')											dfrF	dfrG	eat(A)		erm(B)								msr(C)							vanA			vanH-A		vanR	vanS			vanX-A
VRE-0094	Human clinical VRE	18	aac(6')-Ie/aph(2")-Ia	aac(6')				ant(6)-Ia		aph(3')-IIIa					dfrF		eat(A)		erm(B)								msr(C)		sat4		tet(L)	tet(M)		vanA			vanH-A		vanR	vanS			vanX-A			vanY-A		vanZ-A
VRE-0095	Human clinical VRE	12		aac(6')											dfrF	dfrG	eat(A)		erm(B)								msr(C)					tet(M)		vanA			vanH-A		vanR	vanS			vanX-A
VRE-0096	Human clinical VRE	16		aac(6')				ant(6)-Ia		aph(3')-IIIa					dfrF	dfrG	eat(A)		erm(B)								msr(C)		sat4					vanA			vanH-A		vanR	vanS			vanX-A			vanY-A		vanZ-A
VRE-0097	Human clinical VRE	11		aac(6')											dfrF	dfrG	eat(A)		erm(B)								msr(C)							vanA			vanH-A		vanR	vanS			vanX-A
VRE-0098	Human clinical VRE	17		aac(6')				ant(6)-Ia		aph(3')-IIIa					dfrF		eat(A)		erm(B)								msr(C)		sat4		tet(L)	tet(M)		vanA			vanH-A		vanR	vanS			vanX-A			vanY-A		vanZ-A
VRE-0099	Human clinical VRE	11		aac(6')											dfrF	dfrG	eat(A)		erm(B)								msr(C)							vanA			vanH-A		vanR	vanS			vanX-A
VRE-0100	Human clinical VRE	11		aac(6')											dfrF	dfrG	eat(A)		erm(B)								msr(C)							vanA			vanH-A		vanR	vanS			vanX-A
VRE-0102	Human clinical VRE	16		aac(6')				ant(6)-Ia		aph(3')-IIIa					dfrF	dfrG	eat(A)		erm(B)								msr(C)		sat4					vanA			vanH-A		vanR	vanS			vanX-A			vanY-A		vanZ-A
VRE-0103	Human clinical VRE	10		aac(6')												dfrG	eat(A)		erm(B)								msr(C)							vanA			vanH-A		vanR	vanS			vanX-A
VRE-0104	Human clinical VRE	11		aac(6')											dfrF	dfrG	eat(A)		erm(B)								msr(C)							vanA			vanH-A		vanR	vanS			vanX-A
VRE-0137	Human clinical VRE	15		aac(6')				ant(6)-Ia		aph(3')-IIIa					dfrF	dfrG	eat(A)		erm(B)								msr(C)		sat4					vanA			vanH-A		vanR	vanS			vanX-A			vanY-A
VRE-0139	Human clinical VRE	12		aac(6')												dfrG	eat(A)										msr(C)				tet(L)				vanB			vanH-B	vanR	vanS		vanW		vanX-B			vanY-B
VRE-0140	Human clinical VRE	12		aac(6')											dfrF	dfrG	eat(A)		erm(B)								msr(C)					tet(M)		vanA			vanH-A		vanR	vanS			vanX-A
VRE-0141	Human clinical VRE	13		aac(6')						aph(3')-IIIa						dfrG	eat(A)		erm(B)				lnu(B)				msr(C)							vanA			vanH-A		vanR	vanS			vanX-A			vanY-A
VRE-0142	Human clinical VRE	16		aac(6')				ant(6)-Ia		aph(3')-IIIa					dfrF	dfrG	eat(A)		erm(B)								msr(C)		sat4					vanA			vanH-A		vanR	vanS			vanX-A			vanY-A		vanZ-A
VRE-0145	Human clinical VRE	11		aac(6')											dfrF	dfrG	eat(A)		erm(B)								msr(C)							vanA			vanH-A		vanR	vanS			vanX-A
VRE-0146	Human clinical VRE	16		aac(6')				ant(6)-Ia		aph(3')-IIIa					dfrF	dfrG	eat(A)		erm(B)								msr(C)		sat4					vanA			vanH-A		vanR	vanS			vanX-A			vanY-A		vanZ-A
VRE-0147	Human clinical VRE	16		aac(6')				ant(6)-Ia		aph(3')-IIIa					dfrF	dfrG	eat(A)		erm(B)								msr(C)		sat4					vanA			vanH-A		vanR	vanS			vanX-A			vanY-A		vanZ-A
VRE-0148	Human clinical VRE	11		aac(6')											dfrF	dfrG	eat(A)		erm(B)								msr(C)							vanA			vanH-A		vanR	vanS			vanX-A
VRE-0149	Human clinical VRE	16		aac(6')				ant(6)-Ia		aph(3')-IIIa					dfrF	dfrG	eat(A)		erm(B)								msr(C)		sat4					vanA			vanH-A		vanR	vanS			vanX-A			vanY-A		vanZ-A
VRE-0150	Human clinical VRE	16		aac(6')				ant(6)-Ia		aph(3')-IIIa					dfrF	dfrG	eat(A)		erm(B)								msr(C)		sat4					vanA			vanH-A		vanR	vanS			vanX-A			vanY-A		vanZ-A
VRE-0151	Human clinical VRE	11		aac(6')											dfrF	dfrG	eat(A)		erm(B)								msr(C)							vanA			vanH-A		vanR	vanS			vanX-A
VRE-0152	Human clinical VRE	10		aac(6')											dfrF		eat(A)		erm(B)								msr(C)							vanA			vanH-A		vanR	vanS			vanX-A
VRE-0154	Human clinical VRE	11		aac(6')											dfrF	dfrG	eat(A)		erm(B)								msr(C)							vanA			vanH-A		vanR	vanS			vanX-A
VRE-0156	Human clinical VRE	15		aac(6')				ant(6)-Ia		aph(3')-IIIa						dfrG	eat(A)		erm(B)								msr(C)				tet(L)			vanA			vanH-A		vanR	vanS			vanX-A			vanY-A		vanZ-A
VRE-0157	Human clinical VRE	11		aac(6')											dfrF	dfrG	eat(A)		erm(B)								msr(C)							vanA			vanH-A		vanR	vanS			vanX-A
VRE-0158	Human clinical VRE	11		aac(6')											dfrF	dfrG	eat(A)		erm(B)								msr(C)							vanA			vanH-A		vanR	vanS			vanX-A
VRE-0159	Human clinical VRE	11		aac(6')											dfrF	dfrG	eat(A)		erm(B)								msr(C)							vanA			vanH-A		vanR	vanS			vanX-A
VRE-0160	Human clinical VRE	16		aac(6')				ant(6)-Ia		aph(3')-IIIa					dfrF	dfrG	eat(A)		erm(B)								msr(C)		sat4					vanA			vanH-A		vanR	vanS			vanX-A			vanY-A		vanZ-A
VRE-0162	Human clinical VRE	16		aac(6')				ant(6)-Ia		aph(3')-IIIa					dfrF	dfrG	eat(A)		erm(B)								msr(C)		sat4					vanA			vanH-A		vanR	vanS			vanX-A			vanY-A		vanZ-A
[truncated: 58 more columns]

## Sheet: summary & graphs
								Bovine feces	Catch basin	Surface water	Beef processing	urban wastewater	Human clinical	Human clinical_VRE				Bovine feces	Catch basin	Surface water	Beef processing	urban wastewater	Human clinical	Human clinical_VRE
							rep11_1_repA(pB82)	6	2	1		5	15	102			rep11_1_repA(pB82)	0.107143	0.0689655	0.0217391	0	0.0892857	0.416667	0.894737
							rep11_3_rep(pEFR)				3	5	1				rep11_3_rep(pEFR)	0	0	0	0.6	0.0892857	0.0277778	0
							rep14_1_CDS2(pEFNP1)					2	8	59			rep14_1_CDS2(pEFNP1)	0	0	0	0	0.0357143	0.222222	0.517544
							rep14_2_ORF(pKQ10)						1				rep14_2_ORF(pKQ10)	0	0	0	0	0	0.0277778	0
							rep14_3_ORF(pRI1)			1		3	13	19			rep14_3_ORF(pRI1)	0	0	0.0217391	0	0.0535714	0.361111	0.166667
							rep17_1_CDS29(pRUM)	3		3		5	5	46			rep17_1_CDS29(pRUM)	0.0535714	0	0.0652174	0	0.0892857	0.138889	0.403509
							rep18_1_repA(p200B)			2		3	3	5			rep18_1_repA(p200B)	0	0	0.0434783	0	0.0535714	0.0833333	0.0438596
							rep18_2_repA(pEF418)						7	9			rep18_2_repA(pEF418)	0	0	0	0	0	0.194444	0.0789474
							rep1_1_repE(pAMbeta1)	11	9	12	1	22	2				rep1_1_repE(pAMbeta1)	0.196429	0.310345	0.26087	0.2	0.392857	0.0555556	0
							rep1_2_repS(pBT233)	1				1					rep1_2_repS(pBT233)	0.0178571	0	0	0	0.0178571	0	0
							rep1_3_repR(pGB354)	2				1					rep1_3_repR(pGB354)	0.0357143	0	0	0	0.0178571	0	0
							rep1_4_repE(orf17)	11	6	9	2	5	2				rep1_4_repE(orf17)	0.196429	0.206897	0.195652	0.4	0.0892857	0.0555556	0
							rep1_6_repE(pTEF1)	3	1	3		1					rep1_6_repE(pTEF1)	0.0535714	0.0344828	0.0652174	0	0.0178571	0	0
							rep22_1_repB(pUB110)		2								rep22_1_repB(pUB110)	0	0.0689655	0	0	0	0	0
							rep2_1_ORF(E.faeciumContig1183)_JDOE	29	10	12	3	9	15	20			rep2_1_ORF(E.faeciumContig1183)_JDOE	0.517857	0.344828	0.26087	0.6	0.160714	0.416667	0.175439
							rep2_2_repR(pEF1)			2							rep2_2_repR(pEF1)	0	0	0.0434783	0	0	0	0
							rep4_3_ORF(pMBB1)					1	1				rep4_3_ORF(pMBB1)	0	0	0	0	0.0178571	0.0277778	0
							rep6_1_repA(p703/5)					3	16	92			rep6_1_repA(p703/5)	0	0	0	0	0.0535714	0.444444	0.807018
							repUS11__CDS16(pTEF3)						2				repUS11__CDS16(pTEF3)	0	0	0	0	0	0.0555556	0
							repUS12__rep(pUB110)	3	2	4		2	9	16			repUS12__rep(pUB110)	0.0535714	0.0689655	0.0869565	0	0.0357143	0.25	0.140351
							repUS15__ORF(E.faecium287)	24	15	27	3	39	33				repUS15__ORF(E.faecium287)	0.428571	0.517241	0.586957	0.6	0.696429	0.916667	0
							repUS1__ORF(E.faeciumContig1258)_JDOE	2		3		4					repUS1__ORF(E.faeciumContig1258)_JDOE	0.0357143	0	0.0652174	0	0.0714286	0	0
							repUS7__rep(pHTbeta)					1	3				repUS7__rep(pHTbeta)	0	0	0	0	0.0178571	0.0833333	0
								56	29	46	5	56	36	114
							E. faecalis	33	15	22	34	113	149
								Bovine feces	Catch basin	Surface water	Beef processing	urban wastewater	Human clinical			Bovine feces	Catch basin	Surface water	Beef processing	urban wastewater	Human clinical
							rep11_1_repA(pB82)	1							rep11_1_repA(pB82)	0.030303	0	0	0	0	0
							rep11_2_repA(pEF1071)				17	1	2		rep11_2_repA(pEF1071)	0	0	0	0.5	0.00884956	0.0134228
							rep11_3_rep(pEFR)	5	2		3	2			rep11_3_rep(pEFR)	0.151515	0.133333	0	0.0882353	0.0176991	0
							rep13_3_rep(pWBG1773)						2		rep13_3_rep(pWBG1773)	0	0	0	0	0	0.0134228
							rep14_1_CDS2(pEFNP1)						4		rep14_1_CDS2(pEFNP1)	0	0	0	0	0	0.0268456
							rep14_2_ORF(pKQ10)					1			rep14_2_ORF(pKQ10)	0	0	0	0	0.00884956	0
							rep14_3_ORF(pRI1)					1	1		rep14_3_ORF(pRI1)	0	0	0	0	0.00884956	0.00671141
							rep18_2_repA(pEF418)	2							rep18_2_repA(pEF418)	0.0606061	0	0	0	0	0
							rep1_2_repS(pBT233)	6							rep1_2_repS(pBT233)	0.181818	0	0	0	0	0
							rep1_4_repE(orf17)	2							rep1_4_repE(orf17)	0.0606061	0	0	0	0	0
							rep1_5_CDS6(pRE25)		1						rep1_5_CDS6(pRE25)	0	0.0666667	0	0	0	0
							rep21_5_repRC(pGO1)					1			rep21_5_repRC(pGO1)	0	0	0	0	0.00884956	0
							rep2_1_ORF(E.faeciumContig1183)_JDOE	2	3			2	6		rep2_1_ORF(E.faeciumContig1183)_JDOE	0.0606061	0.2	0	0	0.0176991	0.0402685
							rep4_1_CDS2(pCRL291.1)					2			rep4_1_CDS2(pCRL291.1)	0	0	0	0	0.0176991	0
							rep4_3_ORF(pMBB1)					2			rep4_3_ORF(pMBB1)	0	0	0	0	0.0176991	0
							rep6_1_repA(p703/5)	6	2	1	20	26	19		rep6_1_repA(p703/5)	0.181818	0.133333	0.0454545	0.588235	0.230088	0.127517
							rep7_7_rep(pKH7)	2	2			2	2		rep7_7_rep(pKH7)	0.0606061	0.133333	0	0	0.0176991	0.0134228
							rep7_8_CDS4(pS194)	1		1		1	1		rep7_8_CDS4(pS194)	0.030303	0	0.0454545	0	0.00884956	0.00671141
							rep8_1_EP002*(pAM373)					1	3		rep8_1_EP002*(pAM373)	0	0	0	0	0.00884956	0.0201342
							rep8_2_repA(pEJ97-1)		1	1	17	3	1		rep8_2_repA(pEJ97-1)	0	0.0666667	0.0454545	0.5	0.0265487	0.00671141
							rep9_1_repA(pAD1)	2	1	1	13	10	45		rep9_1_repA(pAD1)	0.0606061	0.0666667	0.0454545	0.382353	0.0884956	0.302013
							rep9_2_prgW(pCF10)		2		1	3	6		rep9_2_prgW(pCF10)	0	0.133333	0	0.0294118	0.0265487	0.0402685
							rep9_3_repA(pPD1)			2	2	1	14		rep9_3_repA(pPD1)	0	0	0.0909091	0.0588235	0.00884956	0.0939597
							rep9_4_repA2(pTEF2)	1	3	8	3	55	78		rep9_4_repA2(pTEF2)	0.030303	0.2	0.363636	0.0882353	0.486726	0.52349
							repUS11__CDS16(pTEF3)	3	1	5	3	18	33		repUS11__CDS16(pTEF3)	0.0909091	0.0666667	0.227273	0.0882353	0.159292	0.221477
							repUS12__rep(pUB110)	2	2			2	2		repUS12__rep(pUB110)	0.0606061	0.133333	0	0	0.0176991	0.0134228
							repUS1__ORF(E.faeciumContig1258)_JDOE	4	1	1	9	1			repUS1__ORF(E.faeciumContig1258)_JDOE	0.121212	0.0666667	0.0454545	0.264706	0.00884956	0
							repUS3__repM200(pBM200)						1		repUS3__repM200(pBM200)	0	0	0	0	0	0.00671141
